# Supplementary material for: Third generation cephalosporin-resistant Klebsiella pneumoniae thriving in patients and in wastewater: what do they have in common?
Source: BMC Genomics. 2022 Jan 22;23:72. doi: 10.1186/s12864-021-08279-6 (PMC8783465; doi:10.1186/s12864-021-08279-6)
Supplement: Supplementary file 1 — Additional file 1 : Table S1. 3rd generation cephalosporin-resistant K. pneumoniae isolates characterized based on β-lactam and carbapenem encoding genes, antimicrobial resisitance phenotype, plasmid number, size and replicon types, conjugation properties and biofilm formation capacity. A total of 25 isolates were obtained from wastewater, 30 from patients and 4 from clinical settings. Table S2. Antimicrobial resistance phenotype and genotype transferred to transconjugants by the conjugative isolates from the 59 isolates of K. pneumoniae resistant to 3rd generation cephalosporins. + indicates detection of the trait, − indicates not detection of the trait, S, I and R indicate susceptible, intermediate and resistant to the antibiotic, and NA indicates not assessed because the trait was not detected in the donor cell. Table S3. Clusters obtained based on the pheno- and genotypic characteristics of the 3rd generation cephalosporin-resistant K. pneumoniae isolates and dominant characteristics observed in each cluster. Table S4. 3rd generation cephalosporin-resistant K. pneumoniae isolates genomes used for comparative genomic analysis. Table S5. Genes searched related to clinically-relevant properties on selected 3rd generation cephalosporin-resistant K. pneumoniae genomes. 1 indicates the detection of the gene and 0 indicates the not detection of the gene. For each gene it is indicated the allele that was detected, the number of genomes in which it was detected, the length of the gene and of the query, the number of different nucleotides in the query sequence and the number of gaps. The accession number and the database from which each gene allele was downloaded is also indicated. Table S6. Primer sequences and PCR amplification conditions used in this study. [file 12864_2021_8279_MOESM1_ESM.xlsx]

## Sheet: Table S1
Table S1 – 3rd generation cephalosporin-resistant K. pneumoniae isolates characterized based on β-lactam and carbapenem encoding genes, antimicrobial resisitance phenotype, plasmid number, size and replicon types, conjugation properties and biofilm formation capacity. A total of 25 isolates were obtained from wastewater, 30 from patients and 4 from clinical settings.
Isolate name	Isolate origin	Isolation conditions	Isolate Category Classification
EKP-SCC1	Raw wastewater	membrane-Fecal Coliform medium + Cefotaxime (8 mg/L)	Environmental
EKP-SCC3	Raw wastewater		Environmental
*EKP-SCC5	Raw wastewater		Environmental
*EKP-SCC10	Raw wastewater		Environmental
EKP-SCC11	Raw wastewater		Environmental
*EKP-SCC15	Raw wastewater		Environmental
EKP-SCC16	Raw wastewater		Environmental
*EKP-SCC17	Secondary treatment effluent wastewater		Environmental
EKP-SCC23	Secondary treatment effluent wastewater		Environmental
EKP-SCC24	Secondary treatment effluent wastewater		Environmental
EKP-SCC27	Secondary treatment effluent wastewater		Environmental
EKP-SCC32	Secondary treatment effluent wastewater		Environmental
EKP-SCC44	Tertiary treatment effluent wastewater		Environmental
EKP-SCC59	Tertiary treatment effluent wastewater		Environmental
EKP-SCC66	Raw wastewater		Environmental
EKP-SCC67	Raw wastewater		Environmental
EKP-SCC70	Tertiary treatment effluent wastewater		Environmental
*EKP-SCC75	Raw wastewater		Environmental
EKP-SCC87	Secondary treatment effluent wastewater		Environmental
EKP-SCC98	Raw wastewater		Environmental
EKP-SCC99	Raw wastewater		Environmental
*EKP-SCC100	Tertiary treatment effluent wastewater		Environmental
*EKP-H1FC25	Hospital effluent	membrane-Fecal Coliform medium + Ciprofloxacin (4 mg/L)	Environmental
EKP-H1PC18	Hospital effluent	Plate Count Agar + Ciprofloxacin (4 mg/L)	Environmental
EKP-H1PC38	Hospital effluent		Environmental
*CKP-KP2-448	Urine	Cystine Lactose Eletrolyte Deficient/ Columbia agar + 5% sheep blood	Clinical
CKP-110	Urine		Clinical
*CKP-822	Urine		Clinical
CKP-847	Urine		Clinical
CKP-038	Urine		Clinical
CKP-088	Urine		Clinical
CKP-048	Urine		Clinical
CKP-123	Urine		Clinical
CKP-124	Urine		Clinical
*CKP-KP1-388	Urine		Clinical
*CKP-KP2-465	Urine		Clinical
CKP-636	Faeces	MacConkey agar	Clinical
*CKP-KP1-349	Faeces		Clinical
CKP-608	Liquid		Clinical
CKP-813	Liquid		Clinical
CKP-179	Blood		Clinical
*CKP-KP1-080	Blood		Clinical
CKP-125	Blood		Clinical
CKP-261	Blood		Clinical
CKP-018	Swab		Clinical
CKP-792	Swab		Clinical
CKP-562	Swab		Clinical
CKP-374	Expectoration		Clinical
*CKP-927	Expectoration		Clinical
CKP-379	Bronchial Secretions		Clinical
CKP-611	Bronchial Secretions		Clinical
*CKP-KP13	Blood	Blood agar	Clinical
*CKP-KP30	Blood	Blood agar	Clinical
*CKP-KP3	Blood	Blood agar	Clinical
*CKP-KP40	Blood	Blood agar	Clinical
*CEKP-KP4A	Hospital drain	Blood agar	Clinical environment
*CEKP-KP55A	Hospital surface	Blood agar	Clinical environment
*CEKP-KP3A	Hospital basin drain	Blood agar	Clinical environment
*CEKP-KP1A	Hospital bathroom drain	Blood agar	Clinical environment

## Sheet: Table S2
Table S2 – Antimicrobial resistance phenotype and genotype transferred to transconjugants by the conjugative isolates from the 59 isolates of K. pneumoniae resistant to 3rd generation cephalosporins. + indicates detection of the trait, - indicates not detection of the trait, S, I and R indicate susceptible, intermediate and resistant to the antibiotic, and NA indicates not assessed because the tr…
		ARGs						Antimicrobial Susceptibility
	Isolate	blaCTX	blaOXA	blaSHV	blaTEM	blaKPC		AMC	AML	ATM	MEM	CTX	CAZ	CN	AK	CIP	SXT	RL	W	TE
Donor	EKP-SCC3	+	-	+	-	-		S	R	R	S	R	R	S	S	R	R	R	R	R
Transconjugant	3B	+	NA	+	NA	NA		NA	R	R	NA	R	R	NA	NA	S	R	R	R	S
Donor	EKP-SCC10	+	+	+	+	-		S	R	R	S	R	R	R	S	R	R	R	R	S
Transconjugants	10A	+	+	-	+	NA		NA	R	R	NA	R	R	R	NA	S	R	R	R	NA
	10C	+	+	-	+	NA		NA	R	R	NA	R	R	R	NA	S	R	R	R	NA
	10D	+	+	-	+	NA		NA	R	R	NA	R	R	R	NA	S	R	R	R	NA
	10E	+	+	-	+	NA		NA	R	R	NA	R	R	R	NA	S	R	R	R	NA
Donor	EKP-SCC11	+	+	+	+	-		R	R	R	S	R	R	R	S	R	R	R	R	R
Transconjugants	11-7	+	+	-	+	NA		I	R	R	NA	R	R	R	NA	S	R	R	R	R
	11-8	+	+	-	+	NA		S	R	R	NA	R	R	R	NA	S	R	R	R	R
	11-9	+	+	-	+	NA		I	R	R	NA	R	I	R	NA	S	R	R	R	R
	11-10	+	+	-	+	NA		I	R	R	NA	R	I	R	NA	S	R	R	R	R
Donor	EKP-SCC15	+	+	+	-	-		I	R	R	S	R	R	R	S	R	R	R	R	S
Transconjugants	15C	+	+	-	NA	NA		I	R	R	NA	R	R	R	NA	S	R	R	R	NA
	15D	+	+	-	NA	NA		I	R	R	NA	R	R	R	NA	S	R	R	R	NA
	15G	+	+	-	NA	NA		I	R	R	NA	R	R	R	NA	S	R	R	R	NA
	15-1	+	+	-	NA	NA		I	R	R	NA	R	R	R	NA	S	R	R	R	NA
Donor	EKP-SCC16	+	+	+	+	-		I	R	R	S	R	R	S	S	R	S	I	S	S
Transconjugants	16A	+	+	-	+	NA		I	R	R	NA	R	R	NA	NA	S	NA	S	NA	NA
	16B	+	+	-	+	NA		S	R	R	NA	R	R	NA	NA	S	NA	S	NA	NA
	16C	+	+	-	+	NA		S	R	R	NA	R	I	NA	NA	S	NA	S	NA	NA
	16D	+	+	-	+	NA		S	R	R	NA	R	R	NA	NA	S	NA	S	NA	NA
Donor	EKP-SCC44	+	-	+	+	-		S	R	R	S	R	R	S	S	S	R	R	R	S
Transconjugants	44A	+	NA	-	+	NA		NA	R	R	NA	R	I	NA	NA	NA	R	R	R	NA
	44B	+	NA	-	+	NA		NA	R	R	NA	R	R	NA	NA	NA	R	R	R	NA
	44D	+	NA	-	+	NA		NA	R	R	NA	R	R	NA	NA	NA	R	R	R	NA
	44E	+	NA	-	+	NA		NA	R	R	NA	R	R	NA	NA	NA	R	R	R	NA
Donor	EKP-SCC75	+	+	+	+	-		I	R	R	S	R	R	R	S	R	R	R	R	R
Transconjugants	75A	+	+	-	+	NA		I	R	R	NA	R	I	R	NA	I	R	R	R	R
	75B	+	+	-	+	NA		I	R	R	NA	R	R	R	NA	S	R	R	R	R
	75C	+	+	-	+	NA		I	R	R	NA	R	R	R	NA	I	R	R	R	R
	75E	+	+	-	+	NA		I	R	R	NA	R	R	R	NA	I	R	R	R	R
Donor	EKP-H1FC25	+	-	+	+	-		I	R	R	S	R	R	R	S	R	R	R	R	S
Transconjugants	H1FC25A	-	NA	+	+	NA		I	R	R	NA	R	R	S	NA	S	S	S	S	NA
	H1FC25B	-	NA	+	+	NA		I	R	R	NA	R	R	R	NA	S	R	R	R	NA
	H1FC25C	-	NA	+	+	NA		I	R	R	NA	R	R	R	NA	S	R	R	R	NA
	H1FC25D	-	NA	+	+	NA		I	R	R	NA	R	R	R	NA	S	R	R	R	NA
Donor	EKP-H1PC18	+	-	+	+	-		I	R	R	S	R	R	R	S	R	R	R	R	S
Transconjugants	H1PC18-1	-	NA	+	+	NA		I	R	R	NA	R	R	R	NA	S	R	R	R	NA
	H1PC18-2	-	NA	+	+	NA		I	R	R	NA	R	R	R	NA	S	R	R	R	NA
	H1PC18-3	-	NA	+	+	NA		I	R	R	NA	R	R	R	NA	S	R	R	R	NA
	H1PC18-4	-	NA	+	+	NA		I	R	R	NA	R	R	R	NA	S	R	R	R	NA
	H1PC18-5	-	NA	+	+	NA		I	R	R	NA	R	R	R	NA	S	R	R	R	NA
Donor	EKP-H1PC38	+	+	-	+	-		R	R	R	R	R	R	R	S	R	R	R	R	R
Transconjugants	H1PC38-25	+	+	-	+	NA		I	R	R	S	R	R	S	R	S	S	S	S	S
	H1PC38-5	-	-	NA	-	NA		R	R	S	S	R	R	S	S	S	S	S	S	S
	H1PC38-5	NA	NA	NA	NA	NA		R	R	S	S	I	R	S	S	S	S	S	S	S
Donor	CKP-KP2-448	+	+	+	-	+		R	R	R	R	R	R	R	I	R	R	R	R	S
Transconjugants	448-1	-	-	-	NA	+		R	R	R	I	R	R	S	S	S	S	S	S	NA
	448-1	-	-	-	NA	+		R	R	R	I	R	R	S	S	S	S	S	S	NA
Donor	CKP-608	+	-	+	-	-		I	R	R	S	R	R	R	S	R	R	R	R	R
Transconjugants	608-1	-	NA	-	+	+		R	R	R	NA	R	R	S	NA	S	R	R	R	S
	608-2	-	NA	-	+	+		R	R	R	NA	R	R	S	NA	S	R	R	R	S
	608-3	-	NA	-	+	+		R	R	R	NA	R	R	S	NA	S	R	R	R	S
	608-5	-	NA	-	+	+		R	R	R	NA	R	R	I	NA	S	R	R	R	S
Donor	CKP-179	+	+	+	+	-		I	R	R	S	R	R	R	S	R	R	R	R	R
Transconjugants	179-1	+	+	-	+	NA		S	R	R	NA	R	I	R	NA	S	R	R	R	R
	179-6	+	+	-	+fraco	NA		R	R	R	NA	R	R	R	NA	S	R	R	R	R
Donor	CKP-847	+	+	+	+	-		I	R	R	S	R	R	R	S	R	R	R	R	R
Transconjugants	847-1	+	+	-	+	NA		S	R	R	NA	R	R	R	NA	S	R	R	R	R
	847-4	+	+	-	+	NA		S	R	R	NA	R	R	R	NA	S	R	R	R	R
	847-5	+	+	-	+	NA		I	R	R	NA	R	I	R	NA	S	R	R	R	I
	847-6	+	+	-	+	NA		S	R	R	NA	R	I	R	NA	R	R	R	R	R
	847-7	+	+	-	+	NA		S	R	R	NA	R	I	R	NA	S	R	R	R	R
	847-8	+	+	-	+	NA		I	R	R	NA	R	I	R	NA	R	R	R	R	R
Donor	CKP-018	+	-	+	+	-		I	R	R	S	R	R	R	S	R	R	R	R	S
Transconjugant	018-5	+	NA	-	+	NA		R	R	R	NA	R	R	R	NA	S	R	R	R	NA
Donor	CKP-038	+	-	+	+	-		I	R	R	S	R	R	S	S	S	S	R	S	S
Transconjugants	038-1	+	NA	-	+	NA		R	R	R	NA	R	I	NA	NA	NA	NA	S	NA	NA
	038-2	+	NA	-	+	NA		R	R	R	NA	R	I	NA	NA	NA	NA	S	NA	NA
Donor	CKP-792	+	+	+	+	-		R	R	R	S	R	R	R	I	R	R	R	R	R
Transconjugants	792-10	+	+	-	+	NA		S	R	R	NA	R	R	R	S	S	R	R	R	R
	792-22	+	+	-	+	NA		S	R	R	NA	R	R	S	S	S	R	R	R	S
	792-15	+	+	-	+	NA		S	R	R	NA	R	I	R	S	S	R	R	R	R
	792-1	+	+	-	+	NA		I	R	R	NA	R	R	R	S	I	R	R	R	R
Donor	CKP-813	+	+	+	+	-		I	R	R	S	R	R	R	S	R	R	R	R	R
Transconjugants	813-1	-	-	-	+	NA		R	R	R	NA	R	R	I	NA	I	R	R	R	S
	813-2	-	-	-	+	NA		R	R	R	NA	R	R	S	NA	S	R	R	R	S
	813-3	-	-	-	+	NA		R	R	R	NA	R	R	S	NA	I	R	R	R	S
Donor	CKP-KP1-080	+	-	+	+	+		R	R	R	R	R	R	R	I	R	R	R	R	S
Transconjugants	8080-1	-	NA	-	+	+		R	R	R	I	R	R	I	I	S	R	R	R	NA
	8080-5	-	NA	-	+	+		R	R	R	I	R	R	S	S	S	R	R	R	NA
	8080-10	-	NA	-	+	+		R	R	R	I	R	R	I	S	S	R	R	R	NA
	8080-15	-	NA	-	+	+		R	R	R	I	R	R	S	S	S	R	R	R	NA
Donor	CKP-KP1-349	+	-	+	+	+		R	R	R	R	R	R	R	R	R	R	R	R	S
Transconjugants	349-1	-	NA	-	+	+		R	R	R	I	R	R	I	S	S	R	R	R	NA
	349-5	-	NA	-	+	+		R	R	R	I	R	R	S	S	S	R	R	R	NA
	349-10	-	NA	-	+	+		R	R	R	I	R	R	I	S	S	R	R	R	NA
	349-15	-	NA	-	+	+		R	R	R	I	R	R	I	I	S	R	R	R	NA
Donor	CKP-379	+	+	+	-	-		R	R	R	S	R	R	R	S	R	R	R	R	R
Transconjugants	379-3	+	+	-	NA	NA		S	R	R	NA	R	R	R	NA	S	R	R	R	R
	379-10	+	+	-	NA	NA		S	R	R	NA	R	R	R	NA	S	R	R	R	R
Donor	CKP-562	+	+	+	+	-		I	R	R	S	R	R	R	S	I	R	R	R	R
Transconjugants	562-1	+	+	-	+	NA		I	R	R	NA	R	R	R	NA	S	R	R	R	R
	562-23	+	+	-	+	NA		S	R	R	NA	R	R	R	NA	S	R	R	R	R
	562-18	+	+	-	+	NA		S	R	R	NA	R	I	R	NA	S	R	R	R	R
	562-10	+	+	-	+	NA		S	R	R	NA	R	I	R	NA	S	R	R	R	R
Donor	CKP-927	+	-	+	-	-		R	R	R	S	R	R	S	S	R	R	R	R	S
Transconjugants	927-1	+	NA	-	NA	NA		S	R	R	NA	R	I	NA	NA	S	S	S	R	NA
	927-3	+	NA	-	NA	NA		S	R	R	NA	R	I	NA	NA	S	S	S	R	NA
Donor	CKP-048	+	-	-	+	-		R	R	R	S	R	R	R	S	S	R	R	R	R
Transconjugant	048-5	-	NA	NA	+	NA		R	R	R	NA	R	R	I	NA	NA	R	R	R	S
Donor	CKP-124	+	+	+	+	-		I	R	R	S	R	R	R	S	R	R	R	R	S
Transconjugants	124-3	+	-	-	+	NA		S	R	R	NA	R	R	R	NA	S	R	R	R	NA
	124-4	+	-	-	+	NA		S	R	R	NA	R	I	R	NA	S	R	R	R	NA
Donor	CKP-125	+	+	+	+	-		I	R	R	S	R	R	R	S	R	R	R	R	S
Transconjugants	125-2	+	-	-	+	NA		S	R	R	NA	R	I	R	NA	S	R	R	R	NA
	125-3	+	-	-	+	NA		R	R	R	NA	R	I	R	NA	S	R	R	R	NA
Donor	CKP-KP1-388	+	-	+	+	+		R	R	R	R	R	R	R	I	R	R	R	R	S
Transconjugants	388-1	-	NA	+	+	+		R	R	R	I	R	R	S	I	S	R	R	R	NA
	388-2	-	NA	-	+	+		R	R	R	I	R	R	S	S	S	R	R	R	NA
	388-3	-	NA	+	+	+		R	R	R	I	R	R	S	S	S	R	R	R	NA
	388-4	-	NA	+	+	+		R	R	R	I	R	R	S	S	S	R	R	R	NA
	388-5	-	NA	+	+	-		R	R	R	I	R	R	S	S	S	R	R	R	NA
Donor	CKP-KP2-465	+	+	+	-	+		R	R	R	R	R	R	S	S	R	R	R	R	S
Transconjugants	465-5	-	-	-	NA	+		R	R	R	I	R	R	NA	NA	S	S	S	S	NA
	465-10	-	-	-	NA	+		R	R	R	I	R	R	NA	NA	S	S	S	S	NA
	465-15	-	-	-	NA	+		R	R	R	R	R	R	NA	NA	S	S	S	S	NA
Donor	CEKP-KP4A	+	+	+	+	-		R	R	R	S	R	R	S	I	R	R	R	R	R
Transconjugant	KP4A-1	+	+	-	+	NA		R	R	R	NA	R	R	NA	S	R	R	R	R	R
Donor	CKP-KP13	+	+	+	+	-		R	R	R	S	R	R	S	R	R	R	R	R	R
Transconjugants	KP13-1	+	+	-	+	NA		R	R	R	NA	R	R	NA	R	S	S	S	S	S
	KP13-2	+	+	-	+	NA		R	R	R	NA	R	R	NA	R	S	S	S	S	S
Donor	CKP-KP30	+	+	+	+	-		R	R	R	S	R	R	S	R	R	R	R	R	R
Transconjugants	KP30-3	+	+	-	+	NA		R	R	R	NA	R	R	NA	R	S	S	S	S	S
	KP30-4	+	+	-	+	NA		R	R	R	NA	R	R	NA	R	S	S	S	S	S
Donor	CEKP-KP55A	+	+	+	+	-		R	R	R	S	R	R	S	R	R	R	R	R	R
Transconjugants	KP55-1	+	+	-	+	NA		R	R	R	NA	R	R	NA	R	S	S	S	S	S
	KP55-4	+	+	-	+	NA		R	R	R	NA	R	R	NA	R	S	S	S	S	S
Donor	CEKP-KP3A	+	+	+	+	-		R	R	R	S	R	R	S	S	R	R	R	R	R
Transconjugants	KP3A-1	+	+	-	+	NA		R	R	R	NA	R	R	NA	NA	S	R	R	R	R
	KP3A-2	+	+	-	+	NA		R	R	R	NA	R	R	NA	NA	S	R	R	R	I
Donor	CEKP-KP1A	+	+	+	+	-		R	R	R	S	R	R	S	R	R	R	R	R	R
Transconjugants	KP1A-2	+	+	-	+	NA		R	R	R	NA	R	R	NA	R	S	S	S	S	S
	KP1A-5	+	+	-	+	NA		R	R	R	NA	R	R	NA	R	S	S	S	S	S
Donor	CKP-KP3	+	+	+	+	-		R	R	R	S	R	R	S	S	R	R	R	R	R
Transconjugants	KP3-2	+	+	-	+	NA		R	R	R	NA	R	R	NA	NA	S	R	R	R	R
	KP3-7	+	+	-	+	NA		R	R	R	NA	R	R	NA	NA	S	R	R	R	R
Donor	CKP-KP40	+	+	+	+	-		R	R	R	S	R	R	S	S	R	R	R	R	R
Transconjugants	KP40-2	+	+	-	+	NA		R	R	R	NA	R	R	NA	NA	S	R	R	R	R
	KP40-4	+	+	-	+	NA		R	R	R	NA	R	R	NA	NA	S	R	R	R	R

## Sheet: Table S3
Table S3 - Clusters obtained based on the pheno- and genotypic characteristics of the 3rd generation cephalosporin-resistant K. pneumoniae isolates and dominant characteristics observed in each cluster.
Cluster	No. of isolates	Wastewater isolates	Clinical isolates	Dominant characteristics
A	24	5	19	Presence of β-lactamase encoding genes (blaCTX, blaOXA, blaSHV and blaTEM)
				Resistance to tetracycline
				High molecular weight plasmids
				Presence of plasmid replicon type FIIK
				Capacity to transfer ARGs and MDR to E. coli J53
				Moderate/strong biofilm forming capacity
				G. mellonella infection indices varied between 0 to 9
B	14	9	5	Tetracycline susceptibility
				Incapacity to conjugate with E. coli J53
				G. mellonella infection indices varied between 1 to 9
C	6	5	1	Tetracycline resistance
				Presence of 3 plasmids
				Absence of the plasmid replicon type FIIK
				Capacity to conjugate observed only in a hospital effluent isolate
				G. mellonella infection indices varied between 2 and 8
D	5	2	3	Absence of the blaCTX and blaOXA genes
				Only the clinical isolates were meropenem resistant, due to the presence of the gene blaKPC
				Able to transfer MDR phenotypes to E. coli J53
				G. mellonella infection indices varied between 1 and 5
E	3	0	3	Able to conjugate with E. coli J53
				MDR transfer was not observed
				G. mellonela infection indices of 1-2
F	3	3	0	Resistant to amoxicillin with clavulanic acid and to sulfonamides
				Detection of a single plasmid larger than 150 Kbp
				Not able to conjugate with E. coli J53
				Moderate/strong capacity to form biofilms
				G. mellonela infection indices of 2-9

## Sheet: Table S4
Table S4 – 3rd generation cephalosporin-resistant K. pneumoniae isolates genomes used for comparative genomic analysis.
Isolate name	Isolate origin	Contigs number	Genome coverage	Genome size (Mbp)	G+C content (%)	Accession number
EKP-H1FC25	Hospital effluent	74	99x	5.36	57.3	JAGSXY000000000
EKP-SCC10	Raw wastewater	84	97x	5.46	57.1	JAGSZX000000000
EKP-SCC15	Raw wastewater	113	93x	5.67	56.9	JAGSZY000000000
EKP-SCC75	Raw wastewater	95	97x	5.44	57.3	JAGSZR000000000
CKP-822	Urine	90	97x	5.44	57.2	JAGSZS000000000
CKP-KP2-465	Urine	112	163x	5.75	56.9	JAGSZZ000000000
CKP-KP2-448	Urine	108	214x	5.76	56.9	JAGTAA000000000
CKP-KP1-349	Faeces	100	183x	5.65	56.9	JAGTAB000000000
CKP-KP1-388	Urine	107	201x	5.65	56.7	JAGTAC000000000
CKP-KP1-080	Blood	99	257x	5.65	56.9	JAGTAD000000000
CKP-KP3	Blood	56	16x	5.48	57.2	JAGTPB000000000
CKP-KP13	Blood	78	72X	5.72	56.9	JAGTOX000000000
CKP-KP30	Blood	100	41x	5.66	57.0	JAGTOV000000000
CKP-KP40	Blood	59	47x	5.82	56.7	JAGTOS000000000
CEKP-KP55A	Hospital surface	98	33x	5.70	56.9	JAGTOO000000000
CEKP-KP1A	Drain bathroom from hospital	91	40x	5.69	57.0	JAGTON000000000
CEKP-KP3A	Drain basin from hospital	83	50x	5.74	56.7	JAGTOL000000000
CEKP-KP4A	Hospital drain	60	57x	5.52	57.2	JAGTOK000000000
EKP-SCC5	Raw wastewater	92	63x	5.51	57.0	JAGSZT000000000
EKP-SCC17	Secondary Treatment Wastewater	87	50x	5.34	57.3	JAGSZU000000000
EKP-SCC100	Terciary Treatment Wastewater	87	53x	5.49	57.2	JAGSZV000000000
CKP-927	Expectoration	77	64x	5.43	57.2	JAGSZW000000000
The level of contamination was below 5% and the completeness above 90%, for all genomes.

## Sheet: Table S5
Table S5 - Genes searched related to clinically-relevant properties on selected 3rd generation cephalosporin-resistant K. pneumoniae genomes. 1 indicates the detection of the gene and 0 indicates the not detection of the gene. For each gene it is indicated the allele that was detected, the number of genomes in which it was detected, the length of the gene and of the query, the number of different…
*means closest match but the gene sequence is complete(new allele)//** not identical (<100% ) to the best hit but part of the sequence in the beggining or in the end is missing//***100% match with the best hit but part of the sequence is missing(start or end of the sequence is missing)//(*)closest match in a complete sequence but with a lot of differences from the gene variants//(**)closest match…
										ST-15			ST-147						ST-326				ST-348			ST-377	ST-392				ST-1426
										Environmental	Environmental	Clinical	Environmental	Clinical	Clinical	Clinical	Clinical	Clinical	Clinical Environment	Clinical Environment	Clinical	Clinical	Environmental	Environmental	Clinical	Environmental	Clinical Environment	Clinical Environment	Clinical	Clinical	Environmental
Gene	Allele	No. Of Genomes with the best hit	Identity with the best hit	Best hit size (bp)	Query size (bp)	No. Of different nucleotides compared to the best hit	No. Of Gaps	Accession number	Database	EKP-SCC17	EKP-SCC100	CKP-822	EKP-H1FC25	CKP-KP2-465	CKP-KP2-448	CKP-KP1-349	CKP-KP1-388	CKP-KP1-080	CEKP-KP55A	CEKP-KP1A	CKP-KP13	CKP-KP30	EKP-SCC10	EKP-SCC5	CKP-927	EKP-SCC15	CEKP-KP3A	CEKP-KP4A	CKP-KP3	CKP-KP40	EKP-SCC75
Genes encoding resistance to aminoglycosides
aac(3)										1	1	1	1	1	1	0	0	0	0	0	0	0	1	0	0	1	0	0	0	0	1
aac(3)	IIa	8	99.77	861	861	2	0	X51534	CARD/Resfinder	1	1	1	0	1	1	0	0	0	0	0	0	0	1	0	0	1	0	0	0	0	1
aac(3)	IId	1	99.88	861	861	1	0	EU022314	CARD/Resfinder	0	0	0	1	0	0	0	0	0	0	0	0	0	0	0	0	0	0	0	0	0	0
aadA										0	0	0	0	1	1	1	1	1	1	1	1	1	0	0	0	1	0	0	0	0	0
aadA	1	1	100	792	792	0	0	JQ414041	CARD/Resfinder	0	0	0	0	0	0	0	0	0	0	0	0	0	0	0	0	1	0	0	0	0	0
aadA	1	7	100	789	789	0	0	JQ480156	CARD/Resfinder	0	0	0	0	0	0	1	1	1	1	1	1	1	0	0	0	0	0	0	0	0	0
aadA	1	1	100	792	792	0	0	JX185132	CARD/Resfinder	0	0	0	0	0	1	0	0	0	0	0	0	0	0	0	0	0	0	0	0	0	0
aadA	16	2	99.65	846	846	3	0	EU675686	CARD/Resfinder	0	0	0	0	1	1	0	0	0	0	0	0	0	0	0	0	0	0	0	0	0	0
aadB										0	0	0	0	0	0	0	0	0	0	0	0	0	0	0	0	0	1	0	0	0	0
aadB	1	1	100	534	534	0	0	JN119852	CARD/Resfinder	0	0	0	0	0	0	0	0	0	0	0	0	0	0	0	0	0	1	0	0	0	0
strA										1	1	1	1	0	0	1	1	1	0	0	0	0	1	0	0	0	1	1	1	1	1
strA	4	10	100	804	804	0	0	AF321551	CARD/Resfinder	0	0	0	1	0	0	1	1	1	0	0	0	0	1	0	0	0	1	1	1	1	1
strA	4(missing middle part of seq)	3	100	804	665	0	0	AF321551	CARD/Resfinder	1	1	1	0	0	0	0	0	0	0	0	0	0	0	0	0	0	0	0	0	0	0
strB										1	1	1	1	0	0	1	1	1	0	0	0	0	1	0	0	0	1	1	1	1	1
strB	1	13	100	837	837	0	0	M96392	CARD/Resfinder	1	1	1	1	0	0	1	1	1	0	0	0	0	1	0	0	0	1	1	1	1	1
Genes encoding resistance to β-lactams
blaCTX-M										1	1	1	0	0	0	0	0	0	1	1	1	1	1	1	1	1	1	1	1	1	1
blaCTX-M	15	16	100	876	876	0	0	DQ302097	CARD/Resfinder	1	1	1	0	0	0	0	0	0	1	1	1	1	1	1	1	1	1	1	1	1	1
blaKPC										0	0	0	0	1	1	1	1	1	0	0	0	0	0	0	0	0	0	0	0	0	0
blaKPC	3	5	100	882	882	0	0	HM769262	CARD/Resfinder	0	0	0	0	1	1	1	1	1	0	0	0	0	0	0	0	0	0	0	0	0	0
blaOXA										1	1	1	0	1	1	1	1	1	1	1	1	1	1	0	1	1	1	1	1	1	1
blaOXA	1	17	100	831	831	0	0	J02967	CARD/Resfinder	1	1	1	0	1	1	0	0	0	1	1	1	1	1	0	1	1	1	1	1	1	1
blaOXA	9	7	100	840	840	0	0	JF703130	CARD/Resfinder	0	0	0	0	0	0	1	1	1	1	1	1	1	0	0	0	0	0	0	0	0	0
blaSHV										1	1	1	1	1	1	1	1	1	1	1	1	1	1	1	1	1	1	1	1	1	1
blaSHV	1	1	100	861	861	0	0	FJ668818	CARD/Resfinder	0	0	0	0	0	1	0	0	0	0	0	0	0	0	0	0	0	0	0	0	0	0
blaSHV	11*	4	99.88	861	861	1	0	EF035557	CARD/Resfinder	0	0	0	0	0	0	0	0	0	0	0	0	0	1	1	1	0	0	0	0	0	1
blaSHV	11*	8	99.88	861	861	1	0	DQ219473	CARD/Resfinder	0	0	0	0	1	0	1	1	1	0	0	0	0	0	0	0	0	1	1	1	1	0
blaSHV	1110	1	100	861	861	0	0	HQ877615	CARD/Resfinder	0	0	0	0	0	0	0	0	0	0	0	0	0	0	0	0	1	0	0	0	0	0
blaSHV	12	1	100	861	861	0	0	AF462395	CARD/Resfinder	0	0	0	1	0	0	0	0	0	0	0	0	0	0	0	0	0	0	0	0	0	0
blaSHV	28	7	100	861	861	0	0	HM751101	CARD/Resfinder	1	1	1	0	0	0	0	0	0	1	1	1	1	0	0	0	0	0	0	0	0	0
blaTEM										1	1	1	1	0	0	1	1	1	1	1	1	1	1	0	0	0	1	1	1	1	1
blaTEM	1A	7	100	861	861	0	0	HM749966	CARD/Resfinder	0	0	0	0	0	0	1	1	1	1	1	1	1	0	0	0	0	0	0	0	0	0
blaTEM	1B	10	100	861	861	0	0	JF910132	CARD/Resfinder	1	1	1	1	0	0	0	0	0	0	0	0	0	1	0	0	0	1	1	1	1	1
Genes encoding resistance to macrolides
erm										0	0	0	1	0	0	0	0	0	0	0	0	0	0	0	0	0	0	0	0	0	0
erm	(B)***	1	100	738	349	0	0	U35228	CARD/Resfinder	0	0	0	1	0	0	0	0	0	0	0	0	0	0	0	0	0	0	0	0	0	0
Genes encoding resistance to sulphonamides
sul										1	1	1	1	1	1	1	1	1	0	0	0	0	1	0	0	1	1	1	1	1	1
sul	1	3	100	840	840	0	0	AY224185	CARD/Resfinder	0	0	0	0	1	1	0	0	0	0	0	0	0	0	0	0	0	1	0	0	0	0
sul	1*	1	99.88	840	840	1	0	AY224185	CARD/Resfinder	0	0	0	0	0	0	0	0	0	0	0	0	0	0	0	0	1	0	0	0	0	0
sul	2	14	100	816	816	0	0	GQ421466	CARD/Resfinder	1	1	1	1	0	0	1	1	1	0	0	0	0	1	0	0	1	1	1	1	1	1
Genes encoding resistance to tetracyclines
tet										0	0	0	1	0	0	0	0	0	1	1	1	1	0	0	0	0	1	1	1	1	1
tet	(A)	5	100	1200	1200	0	0	AJ517790	CARD/Resfinder	0	0	0	0	0	0	0	0	0	0	0	0	0	0	0	0	0	1	1	1	1	1
tet	(D)	4	100	1185	1185	0	0	AF467077	CARD/Resfinder	0	0	0	0	0	0	0	0	0	1	1	1	1	0	0	0	0	0	0	0	0	0
tet	(L)**	1	99.84	1383	1282	2	0	M11036	CARD/Resfinder	0	0	0	1	0	0	0	0	0	0	0	0	0	0	0	0	0	0	0	0	0	0
Genes encoding resistance to folate pathway inhibitors (trimethoprim)
dfrA										1	1	1	1	1	1	1	1	1	1	1	1	1	1	0	1	1	1	1	1	1	1
dfrA	1	1	100	474	474	0	0	JQ690541	CARD/Resfinder	0	0	0	0	0	1	0	0	0	0	0	0	0	0	0	0	0	0	0	0	0	0
dfrA	14*	18	99.59	483	483	2	0	DQ388123	CARD/Resfinder	1	1	1	1	0	0	1	1	1	1	1	1	1	1	0	1	0	1	1	1	1	1
dfrA	15	1	100	474	474	0	0	HM449019	CARD/Resfinder	0	0	0	0	0	0	0	0	0	0	0	0	0	0	0	0	1	0	0	0	0	0
dfrA	27	2	100	474	474	0	0	FJ459817	CARD/Resfinder	0	0	0	0	1	1	0	0	0	0	0	0	0	0	0	0	0	0	0	0	0	0
Genes encoding resistance to fosfomycins
fosA										1	1	1	1	1	1	1	1	1	1	1	1	1	1	1	1	1	1	1	0	1	1
fosA	3*	1	98.81	420	420	5	0	NZ_ACWO01000079	CARD/Resfinder	0	0	0	0	0	0	0	0	0	0	0	0	0	0	0	0	1	0	0	0	0	0
fosA	3*	1	99.52	420	420	2	0	NZ_ACWO01000079	CARD/Resfinder	0	0	0	0	0	0	0	0	0	0	0	0	0	0	1	0	0	0	0	0	0	0
fosA	3**	2	99.51	420	411	2	0	NZ_ACWO01000079	CARD/Resfinder	0	0	0	0	0	0	0	0	0	0	0	0	0	1	0	1	0	0	0	0	0	0
fosA	3**	1	99.75	420	403	1	0	NZ_ACWO01000079	CARD/Resfinder	0	0	0	0	0	0	0	0	0	0	0	0	0	0	0	0	0	0	0	0	0	1
fosA	3***	7	100	420	412	0	0	NZ_ACWO01000079	CARD/Resfinder	1	1	1	0	0	0	0	0	0	1	1	1	1	0	0	0	0	0	0	0	0	0
fosA	7**	1	98.76	420	404	5	0	NZ_AFBO01000747	CARD/Resfinder	0	0	0	0	0	0	0	0	0	0	0	0	0	0	0	0	0	0	1	0	0	0
fosA	7**	8	98.79	420	413	5	0	NZ_AFBO01000747	CARD/Resfinder	0	0	0	1	1	1	1	1	1	0	0	0	0	0	0	0	0	1	0	0	1	0
Genes encoding reistance to phenicols
catA										1	1	1	1	0	0	0	0	0	0	0	0	0	0	0	0	0	0	0	0	0	0
catA	1*	3	99.85	660	660	1	0	V00622	CARD/Resfinder	1	1	1	0	0	0	0	0	0	0	0	0	0	0	0	0	0	0	0	0	0	0
catA	2**	1	96.11	642	642	25	0	X53796	CARD/Resfinder	0	0	0	1	0	0	0	0	0	0	0	0	0	0	0	0	0	0	0	0	0	0
catB										1	1	1	0	1	1	0	0	0	1	1	1	1	1	0	1	1	1	1	1	1	1
catB	3**	17	100	633	442	0	0	AJ009818	CARD/Resfinder	1	1	1	0	1	1	0	0	0	1	1	1	1	1	0	1	1	1	1	1	1	1
Genes encoding reistance to quinolones
aac(6')Ib-cr										1	1	1	0	1	1	1	1	1	1	1	1	1	1	0	1	1	1	1	1	1	1
aac(6')Ib-cr	1	13	100	600	600	0	0	DQ303918	CARD/Resfinder	1	1	1	0	1	1	0	0	0	0	0	0	0	1	0	1	1	1	1	1	1	1
aac(6')Ib-cr	1***	1	100	600	521	0	0	DQ303918	CARD/Resfinder	0	0	0	0	0	0	0	0	0	1	0	0	0	0	0	0	0	0	0	0	0	0
aac(6')Ib-cr	1**	2	99.81	600	521	1	0	DQ303918	CARD/Resfinder	0	0	0	0	0	0	0	0	0	0	1	0	1	0	0	0	0	0	0	0	0	0
aac(6')Ib-cr	1*	3	99.15	600	587	5	0	DQ303918	CARD/Resfinder	0	0	0	0	0	0	1	1	1	0	0	0	0	0	0	0	0	0	0	0	0	0
aac(6')Ib-cr	2	4	100	519	193	0	0	EF636461	CARD/Resfinder	0	0	0	0	0	0	0	0	0	1	1	1	1	0	0	0	0	0	0	0	0	0
aac(6')Ib-cr	2	4	98.96	519	193	2	0	EF636461	CARD/Resfinder	0	0	0	0	0	0	0	0	0	1	1	1	1	0	0	0	0	0	0	0	0	0
qnrB										1	1	1	1	1	1	0	0	0	0	0	0	0	1	0	1	0	1	1	1	1	1
qnrB	1*	7	99.85	681	681	0	1	EF682133	CARD/Resfinder	0	0	0	0	0	0	0	0	0	0	0	0	0	1	0	1	0	1	1	1	1	1
qnrB	1	4	100	681	681	0	0	EF682133	CARD/Resfinder	1	1	1	1	0	0	0	0	0	0	0	0	0	0	0	0	0	0	0	0	0	0
qnrB	6	2	100	681	681	0	0	EF523819	CARD/Resfinder	0	0	0	0	1	1	0	0	0	0	0	0	0	0	0	0	0	0	0	0	0	0
Genes encoding resistance to rifampicin
arr										0	0	0	0	1	1	0	0	0	0	0	0	0	0	0	0	0	0	0	0	0	0
arr	3	2	100	453	453	0	0	JF806499	CARD/Resfinder	0	0	0	0	1	1	0	0	0	0	0	0	0	0	0	0	0	0	0	0	0	0
Genes encoding resistance to metals
arsA										0	1	1	0	1	1	0	0	0	1	1	1	1	1	0	1	0	1	1	1	1	1
arsA	1	15	100	1752	1752	0	0		Bigsdb-Klebsiella pneumoniae	0	1	1	0	1	1	0	0	0	1	1	1	1	1	0	1	0	1	1	1	1	1
arsB										0	1	1	0	1	1	0	0	0	1	1	1	1	1	0	1	0	1	1	1	1	1
arsB	1	14	100	1290	1290	0	0		Bigsdb-Klebsiella pneumoniae	0	1	1	0	1	1	0	0	0	1	1	1	1	1	0	0	0	1	1	1	1	1
arsB	10***	1	100	1290	922	0	0		Bigsdb-Klebsiella pneumoniae	0	0	0	0	0	0	0	0	0	0	0	0	0	0	0	1	0	0	0	0	0	0
arsC										0	1	1	0	1	1	0	0	0	1	1	1	1	1	0	1	0	1	1	1	1	1
arsC	1	14	100	1290	1290	0	0		Bigsdb-Klebsiella pneumoniae	0	1	1	0	1	1	0	0	0	1	1	1	1	1	0	0	0	1	1	1	1	1
arsD										0	1	1	0	1	1	0	0	0	1	1	1	1	1	0	1	0	1	1	1	1	1
arsD	1	15	100	363	363	0	0		Bigsdb-Klebsiella pneumoniae	0	1	1	0	1	1	0	0	0	1	1	1	1	1	0	1	0	1	1	1	1	1
arsR										0	1	1	0	1	1	0	0	0	1	1	1	1	1	0	1	0	1	1	1	1	1
arsR	1	15	100	351	351	0	0		Bigsdb-Klebsiella pneumoniae	0	1	1	0	1	1	0	0	0	1	1	1	1	1	0	1	0	1	1	1	1	1
merA										1	1	1	1	0	0	0	0	0	1	1	1	1	0	0	0	0	1	0	0	0	0
merA	1	9	100	1686	1686	0	0		Bigsdb-Klebsiella pneumoniae	1	1	1	1	0	0	0	0	0	1	1	1	1	0	0	0	0	1	0	0	0	0
merC										1	1	1	1	0	0	0	0	0	1	1	1	1	0	0	0	0	1	0	0	0	0
merC	1	9	100	426	426	0	0		Bigsdb-Klebsiella pneumoniae	1	1	1	1	0	0	0	0	0	1	1	1	1	0	0	0	0	1	0	0	0	0
merD										1	1	1	1	0	0	0	0	0	1	1	1	1	0	0	0	0	1	0	0	0	0
merD	1	9	100	366	366	0	0		Bigsdb-Klebsiella pneumoniae	1	1	1	1	0	0	0	0	0	1	1	1	1	0	0	0	0	1	0	0	0	0
merE										1	1	1	1	0	0	0	0	0	1	1	1	1	0	0	0	0	1	0	0	0	0
merE	1	9	100	237	237	0	0		Bigsdb-Klebsiella pneumoniae	1	1	1	1	0	0	0	0	0	1	1	1	1	0	0	0	0	1	0	0	0	0
merP										1	1	1	1	0	0	0	0	0	1	1	1	1	0	0	0	0	1	0	0	0	0
merP	2	9	100	276	276	0	0		Bigsdb-Klebsiella pneumoniae	1	1	1	1	0	0	0	0	0	1	1	1	1	0	0	0	0	1	0	0	0	0
merR										1	1	1	1	0	0	0	0	0	1	1	1	1	0	0	0	0	1	0	0	0	0
merR	1	9	100	456	456	0	0		Bigsdb-Klebsiella pneumoniae	1	1	1	1	0	0	0	0	0	1	1	1	1	0	0	0	0	1	0	0	0	0
merT										1	1	1	1	0	0	0	0	0	1	1	1	1	0	0	0	0	1	0	0	0	0
merT	1	5	100	366	366	0	0		Bigsdb-Klebsiella pneumoniae	0	0	0	1	0	0	0	0	0	1	1	1	1	0	0	0	0	0	0	0	0	0
merT	4	1	100	366	364	0	0		Bigsdb-Klebsiella pneumoniae	0	0	0	0	0	0	0	0	0	0	0	0	0	0	0	0	0	1	0	0	0	0
merT	8	3	100	366	364	0	0		Bigsdb-Klebsiella pneumoniae	1	1	1	0	0	0	0	0	0	0	0	0	0	0	0	0	0	0	0	0	0	0
pcoA										0	1	1	0	1	1	0	0	0	1	1	1	1	0	0	0	0	1	1	1	1	1
pcoA	2	5	100	1824	1824	0	0		Bigsdb-Klebsiella pneumoniae	0	0	0	0	0	0	0	0	0	0	0	0	0	0	0	0	0	1	1	1	1	1
pcoA	7	8	100	1824	1824	0	0		Bigsdb-Klebsiella pneumoniae	0	1	1	0	1	1	0	0	0	1	1	1	1	0	0	0	0	0	0	0	0	0
pcoB										0	1	1	0	1	1	0	0	0	1	1	1	1	0	0	0	0	1	1	1	1	1
pcoB	2	13	100	900	900	0	0		Bigsdb-Klebsiella pneumoniae	0	1	1	0	1	1	0	0	0	1	1	1	1	0	0	0	0	1	1	1	1	1
pcoC										0	1	1	0	1	1	0	0	0	1	1	1	1	0	0	0	0	1	1	1	1	1
pcoC	1	13	100	381	381	0	0		Bigsdb-Klebsiella pneumoniae	0	1	1	0	1	1	0	0	0	1	1	1	1	0	0	0	0	1	1	1	1	1
pcoD										0	1	1	0	1	1	0	0	0	1	1	1	1	0	0	0	0	1	1	1	1	1
pcoD	2***	1	100	930	929	0	0			0	0	0	0	0	0	0	0	0	0	0	0	0	0	0	0	0	0	0	0	0	1
pcoD	2	12	100	930	930	0	0		Bigsdb-Klebsiella pneumoniae	0	1	1	0	1	1	0	0	0	1	1	1	1	0	0	0	0	1	1	1	1	0
pcoE										0	1	1	0	1	1	0	0	0	1	1	1	1	0	0	0	0	1	1	1	1	1
pcoE	1	13	100	450	450	0	0		Bigsdb-Klebsiella pneumoniae	0	1	1	0	1	1	0	0	0	1	1	1	1	0	0	0	0	1	1	1	1	1
pcoR										0	1	1	0	1	1	0	0	0	1	1	1	1	0	0	0	0	1	1	1	1	1
pcoR	1	13	100	687	687	0	0		Bigsdb-Klebsiella pneumoniae	0	1	1	0	1	1	0	0	0	1	1	1	1	0	0	0	0	1	1	1	1	1
pcoS										0	1	1	0	1	1	0	0	0	1	1	1	1	0	0	0	0	1	1	1	1	1
pcoS	2	12	100	1401	1401	0	0		Bigsdb-Klebsiella pneumoniae	0	1	1	0	1	1	0	0	0	1	1	1	1	0	0	0	0	0	1	1	1	1
pcoS	? KP127 has 3 contigs with different sequences, KP140 and KP141 have 3 sequences but they are not overlapping	1		1401					Bigsdb-Klebsiella pneumoniae	0	0	0	0	0	0	0	0	0	0	0	0	0	0	0	0	0	1	0	0	0	0
silC										0	1	1	0	1	1	0	0	0	1	1	1	1	0	0	0	0	1	1	1	1	1
silC	3	13	100	1542	1542	0	0		Bigsdb-Klebsiella pneumoniae	0	1	1	0	1	1	0	0	0	1	1	1	1	0	0	0	0	1	1	1	1	1
silE										0	1	1	0	1	1	0	0	0	1	1	1	1	0	0	0	0	1	1	1	1	1
silE	3	13	100	549	549	0	0		Bigsdb-Klebsiella pneumoniae	0	1	1	0	1	1	0	0	0	1	1	1	1	0	0	0	0	1	1	1	1	1
silF										0	1	1	0	1	1	0	0	0	1	1	1	1	0	0	0	0	1	1	1	1	1
silF	2	13	100	354	354	0	0		Bigsdb-Klebsiella pneumoniae	0	1	1	0	1	1	0	0	0	1	1	1	1	0	0	0	0	1	1	1	1	1
silG										0	1	1	0	1	1	0	0	0	1	1	1	1	0	0	0	0	1	1	1	1	1
silG	1	13	100	441	441	0	0		Bigsdb-Klebsiella pneumoniae	0	1	1	0	1	1	0	0	0	1	1	1	1	0	0	0	0	1	1	1	1	1
silP										0	1	1	0	1	1	0	0	0	1	1	1	1	0	0	0	0	1	1	1	1	1
silP	3	13	100	2448	2448	0	0		Bigsdb-Klebsiella pneumoniae	0	1	1	0	1	1	0	0	0	1	1	1	1	0	0	0	0	1	1	1	1	1
silR										0	1	1	0	1	1	0	0	0	1	1	1	1	0	0	0	0	1	1	1	1	1
silR	2	13	100	681	681	0	0		Bigsdb-Klebsiella pneumoniae	0	1	1	0	1	1	0	0	0	1	1	1	1	0	0	0	0	1	1	1	1	1
silS										0	1	1	0	1	1	0	0	0	1	1	1	1	0	0	0	0	1	1	1	1	1
silS	2	13	100	1476	1476	0	0		Bigsdb-Klebsiella pneumoniae	0	1	1	0	1	1	0	0	0	1	1	1	1	0	0	0	0	1	1	1	1	1
terA										0	0	0	0	0	0	1	1	1	0	0	0	0	0	1	0	1	1	0	0	0	0
terA	18	5	100	1152	1152	0	0		Bigsdb-Klebsiella pneumoniae	0	0	0	0	0	0	1	1	1	0	0	0	0	0	1	0	1	0	0	0	0	0
terA										0	0	0	0	0	0	0	0	0	0	0	0	0	0	0	0	0	1	0	0	0	0
terB										0	0	0	0	0	0	1	1	1	0	0	0	0	0	1	0	1	1	0	0	0	0
terB	13	5	100	456	456	0	0		Bigsdb-Klebsiella pneumoniae	0	0	0	0	0	0	1	1	1	0	0	0	0	0	1	0	1	0	0	0	0	0
terB		1								0	0	0	0	0	0	0	0	0	0	0	0	0	0	0	0	0	1	0	0	0	0
terC										0	0	0	0	0	0	1	1	1	0	0	0	0	0	1	0	1	1	0	0	0	0
terC	15	5	100	1041	1041	0	0		Bigsdb-Klebsiella pneumoniae	0	0	0	0	0	0	1	1	1	0	0	0	0	0	1	0	1	0	0	0	0	0
terC	new allele (closest 41* with 82%) - KP127_140_141	1	82	1041	613				Bigsdb-Klebsiella pneumoniae	0	0	0	0	0	0	0	0	0	0	0	0	0	0	0	0	0	1	0	0	0	0
terD										0	0	0	0	0	0	1	1	1	0	0	0	0	0	1	0	1	1	0	0	0	0
terD	13	5	100	579	579	0	0		Bigsdb-Klebsiella pneumoniae	0	0	0	0	0	0	1	1	1	0	0	0	0	0	1	0	1	0	0	0	0	0
terD	new allele (closest were 2*/20* with 85%) - KP127, KP140 and KP141 have the same similarity with these hits	1	85	579	444				Bigsdb-Klebsiella pneumoniae	0	0	0	0	0	0	0	0	0	0	0	0	0	0	0	0	0	1	0	0	0	0
terE										0	0	0	0	0	0	1	1	1	0	0	0	0	0	1	0	1	1	0	0	0	0
terE	17	5	100	576	576	0	0		Bigsdb-Klebsiella pneumoniae	0	0	0	0	0	0	1	1	1	0	0	0	0	0	1	0	1	0	0	0	0	0
terE		1								0	0	0	0	0	0	0	0	0	0	0	0	0	0	0	0	0	1	0	0	0	0
terW										0	0	0	0	0	0	1	1	1	0	0	0	0	0	1	0	1	1	0	0	0	0
terW	18	5	100	459	459	0	0		Bigsdb-Klebsiella pneumoniae	0	0	0	0	0	0	1	1	1	0	0	0	0	0	1	0	1	0	0	0	0	0
terW		1								0	0	0	0	0	0	0	0	0	0	0	0	0	0	0	0	0	1	0	0	0	0
terX										0	0	0	0	0	0	1	1	1	0	0	0	0	0	1	0	1	1	0	0	0	0
terX	13	5	100	642	642	0	0		Bigsdb-Klebsiella pneumoniae	0	0	0	0	0	0	1	1	1	0	0	0	0	0	1	0	1	0	0	0	0	0
terX		1								0	0	0	0	0	0	0	0	0	0	0	0	0	0	0	0	0	1	0	0	0	0
terY										0	0	0	0	0	0	1	1	1	0	0	0	0	0	1	0	1	0	0	0	0	0
terY	4	5	100	639	639	0	0		Bigsdb-Klebsiella pneumoniae	0	0	0	0	0	0	1	1	1	0	0	0	0	0	1	0	1	0	0	0	0	0
terZ										0	0	0	0	0	0	1	1	1	0	0	0	0	0	1	0	1	1	0	0	0	0
terZ	3	5	100	585	585	0	0		Bigsdb-Klebsiella pneumoniae	0	0	0	0	0	0	1	1	1	0	0	0	0	0	1	0	1	0	0	0	0	0
terZ		1								0	0	0	0	0	0	0	0	0	0	0	0	0	0	0	0	0	1	0	0	0	0
Genes encoding integrases
intI										1	1	1	1	1	1	1	1	1	1	1	1	1	1	0	1	1	1	1	1	1	1
intI	1	16	100	1014	1014	0	0	CP049891.1	NCBI	1	1	1	1	0	0	0	0	0	1	1	1	1	1	0	1	1	1	1	1	1	1
intI	1***	1	100	1014	679	0	0	CP049891.1	NCBI	0	0	0	0	0	1	0	0	0	0	0	0	0	0	0	0	0	0	0	0	0	0
intI	1*	1	99.90	1014	1014	1	0	CP049891.1	NCBI	0	0	0	0	1	0	0	0	0	0	0	0	0	0	0	0	0	0	0	0	0	0
intI	1***	3	100	771	768	0	0	NC_011617.1	NCBI	0	0	0	0	0	0	1	1	1	0	0	0	0	0	0	0	0	0	0	0	0	0
intI	1**	1	99.76	771	412	1	0	NC_011617.1	NCBI	0	0	0	0	0	1	0	0	0	0	0	0	0	0	0	0	0	0	0	0	0	0
Other Virulence Genes
kfuA										1	1	1	0	0	0	0	0	0	1	1	1	1	0	0	0	0	0	0	0	0	0
kfuA	3	7	100	1017	1017	0	0		Bigsdb-Klebsiella pneumoniae	1	1	1	0	0	0	0	0	0	1	1	1	1	0	0	0	0	0	0	0	0	0
kfuB										1	1	1	0	0	0	0	0	0	1	1	1	1	0	0	0	0	0	0	0	0	0
kfuB	34	7	100	1575	1575	0	0		Bigsdb-Klebsiella pneumoniae	1	1	1	0	0	0	0	0	0	1	1	1	1	0	0	0	0	0	0	0	0	0
kfuC										1	1	1	0	0	0	0	0	0	1	1	1	1	0	0	0	0	0	0	0	0	0
kfuC	25	7	100	1029	1029	0	0		Bigsdb-Klebsiella pneumoniae	1	1	1	0	0	0	0	0	0	1	1	1	1	0	0	0	0	0	0	0	0	0
mrkA										1	1	1	1	1	1	1	1	1	1	1	1	1	1	1	1	1	1	1	1	1	1
mrkA	6	10	100	609	609	0	0		Bigsdb-Klebsiella pneumoniae	0	0	0	1	1	1	1	1	1	0	0	0	0	0	0	0	0	1	1	1	1	0
mrkA	2	5	100	609	609	0	0		Bigsdb-Klebsiella pneumoniae	0	0	0	0	0	0	0	0	0	0	0	0	0	1	1	1	1	0	0	0	0	1
mrkA	3	7	100	609	609	0	0		Bigsdb-Klebsiella pneumoniae	1	1	1	0	0	0	0	0	0	1	1	1	1	0	0	0	0	0	0	0	0	0
mrkB										1	1	1	1	1	1	1	1	1	1	1	1	1	1	1	1	1	1	1	1	1	1
mrkB	3	17	100	702	702	0	0		Bigsdb-Klebsiella pneumoniae	1	1	1	1	1	1	1	1	1	1	1	1	1	0	0	0	0	1	1	1	1	0
mrkB	2	4	100	702	702	0	0		Bigsdb-Klebsiella pneumoniae	0	0	0	0	0	0	0	0	0	0	0	0	0	1	1	1	1	0	0	0	0	0
mrkB	126	1	100	702	702	0	0		Bigsdb-Klebsiella pneumoniae	0	0	0	0	0	0	0	0	0	0	0	0	0	0	0	0	0	0	0	0	0	1
mrkC										1	1	1	1	1	1	1	1	1	1	1	1	1	1	1	1	1	1	1	1	1	1
mrkC	2	14	100	2487	2487	0	0		Bigsdb-Klebsiella pneumoniae	0	0	0	1	1	1	1	1	1	0	0	0	0	1	1	1	1	1	1	1	1	0
mrkC	292	1	100	2487	2487	0	0		Bigsdb-Klebsiella pneumoniae	0	0	0	0	0	0	0	0	0	0	0	0	0	0	0	0	0	0	0	0	0	1
mrkC	3	7	100	2487	2487	0	0		Bigsdb-Klebsiella pneumoniae	1	1	1	0	0	0	0	0	0	1	1	1	1	0	0	0	0	0	0	0	0	0
mrkD										1	1	1	1	1	1	1	1	1	1	1	1	1	1	1	1	1	1	1	1	1	1
mrkD	12	14	100	996	996	0	0		Bigsdb-Klebsiella pneumoniae	0	0	0	1	1	1	1	1	1	0	0	0	0	1	1	1	1	1	1	1	1	0
mrkD	131	1	100	996	996	0	0		Bigsdb-Klebsiella pneumoniae	0	0	0	0	0	0	0	0	0	0	0	0	0	0	0	0	0	0	0	0	0	1
mrkD	1	7	100	996	996	0	0		Bigsdb-Klebsiella pneumoniae	1	1	1	0	0	0	0	0	0	1	1	1	1	0	0	0	0	0	0	0	0	0
mrkF										1	1	1	1	1	1	1	1	1	1	1	1	1	1	1	1	1	1	1	1	1	1
mrkF	8	14	100	636	636	0	0		Bigsdb-Klebsiella pneumoniae	0	0	0	1	1	1	1	1	1	0	0	0	0	1	1	1	1	1	1	1	1	0
mrkF	11	1	100	636	636	0	0		Bigsdb-Klebsiella pneumoniae	0	0	0	0	0	0	0	0	0	0	0	0	0	0	0	0	0	0	0	0	0	1
mrkF	3	7	100	636	636	0	0		Bigsdb-Klebsiella pneumoniae	1	1	1	0	0	0	0	0	0	1	1	1	1	0	0	0	0	0	0	0	0	0
mrkH										1	1	1	1	1	1	1	1	1	1	1	1	1	1	1	1	1	1	1	1	1	1
mrkH	7	14	100	705	705	0	0		Bigsdb-Klebsiella pneumoniae	0	0	0	1	1	1	1	1	1	0	0	0	0	1	1	1	1	1	1	1	1	0
mrkH	1	8	100	705	705	0	0		Bigsdb-Klebsiella pneumoniae	1	1	1	0	0	0	0	0	0	1	1	1	1	0	0	0	0	0	0	0	0	1
mrkI										1	1	1	1	1	1	1	1	1	1	1	1	1	1	1	1	1	1	1	1	1	1
mrkI	15	14	100	585	585	0	0		Bigsdb-Klebsiella pneumoniae	0	0	0	1	1	1	1	1	1	0	0	0	0	1	1	1	1	1	1	1	1	0
mrkI	1	1	100	585	585	0	0		Bigsdb-Klebsiella pneumoniae	0	0	0	0	0	0	0	0	0	0	0	0	0	0	0	0	0	0	0	0	0	1
mrkI	4	7	100	585	585	0	0		Bigsdb-Klebsiella pneumoniae	1	1	1	0	0	0	0	0	0	1	1	1	1	0	0	0	0	0	0	0	0	0
mrkJ										1	1	1	1	1	1	1	1	1	1	1	1	1	1	1	1	1	1	1	1	1	1
mrkJ	12	14	100	717	717	0	0		Bigsdb-Klebsiella pneumoniae	0	0	0	1	1	1	1	1	1	0	0	0	0	1	1	1	1	1	1	1	1	0
mrkJ	2	1	100	717	717	0	0		Bigsdb-Klebsiella pneumoniae	0	0	0	0	0	0	0	0	0	0	0	0	0	0	0	0	0	0	0	0	0	1
mrkJ	3	7	100	717	717	0	0		Bigsdb-Klebsiella pneumoniae	1	1	1	0	0	0	0	0	0	1	1	1	1	0	0	0	0	0	0	0	0	0
Virulence encoding genes (Capsules)
wzc										1	1	1	1	1	1	1	1	1	1	1	1	1	1	1	1	1	1	1	1	1	1
wzc	20	2	100	136	136	0	0		Bigsdb-Klebsiella pneumoniae	0	1	1	0	0	0	0	0	0	0	0	0	0	0	0	0	0	0	0	0	0	0
wzc	20*	1	97.79	136	136	3	0		Bigsdb-Klebsiella pneumoniae	1	0	0	0	0	0	0	0	0	0	0	0	0	0	0	0	0	0	0	0	0	0
wzc	26	4	100	118	118	0	0		Bigsdb-Klebsiella pneumoniae	0	0	0	0	0	0	0	0	0	1	1	1	1	0	0	0	0	0	0	0	0	0
wzc	28	4	100	139	139	0	0		Bigsdb-Klebsiella pneumoniae	0	0	0	0	0	0	0	0	0	0	0	0	0	0	0	0	0	1	1	1	1	0
wzc	62	3	100	136	136	0	0		Bigsdb-Klebsiella pneumoniae	0	0	0	0	0	0	0	0	0	0	0	0	0	1	1	1	0	0	0	0	0	0
wzc	64	6	100	148	148	0	0		Bigsdb-Klebsiella pneumoniae	0	0	0	1	1	1	1	1	1	0	0	0	0	0	0	0	0	0	0	0	0	0
wzc	922	1	100	124	124	0	0		Bigsdb-Klebsiella pneumoniae	0	0	0	0	0	0	0	0	0	0	0	0	0	0	0	0	0	0	0	0	0	1
wzc	939*	1	99.26	136	136	1	0		Bigsdb-Klebsiella pneumoniae	0	0	0	0	0	0	0	0	0	0	0	0	0	0	0	0	1	0	0	0	0	0
wzi										1	1	1	1	1	1	1	1	1	1	1	1	1	1	1	1	1	1	1	1	1	1
wzi	64	6	100	447	447	0	0		Bigsdb-Klebsiella pneumoniae	0	0	0	1	1	1	1	1	1	0	0	0	0	0	0	0	0	0	0	0	0	0
wzi	94	3	100	447	447	0	0		Bigsdb-Klebsiella pneumoniae	0	0	0	0	0	0	0	0	0	0	0	0	0	1	1	1	0	0	0	0	0	0
wzi	173	1	100	447	447	0	0		Bigsdb-Klebsiella pneumoniae	0	0	0	0	0	0	0	0	0	0	0	0	0	0	0	0	1	0	0	0	0	0
wzi	368	1	100	447	447	0	0		Bigsdb-Klebsiella pneumoniae	0	0	0	0	0	0	0	0	0	0	0	0	0	0	0	0	0	0	0	0	0	1
wzi	19	3	100	447	447	0	0		Bigsdb-Klebsiella pneumoniae	1	1	1	0	0	0	0	0	0	0	0	0	0	0	0	0	0	0	0	0	0	0
wzi	187	4	100	447	447	0	0		Bigsdb-Klebsiella pneumoniae	0	0	0	0	0	0	0	0	0	0	0	0	0	0	0	0	0	1	1	1	1	0
wzi	133	4	100	447	447	0	0		Bigsdb-Klebsiella pneumoniae	0	0	0	0	0	0	0	0	0	1	1	1	1	0	0	0	0	0	0	0	0	0
Virulence encoding genes (capsular serotype K2 -hv2Multiplex)
KpI50233a										1	1	1	1	1	1	1	1	1	1	1	1	1	1	1	1	1	1	1	1	1	1
KpI50233a	38	10	100	528	528	0	0		Bigsdb-Klebsiella pneumoniae	0	0	0	1	1	1	1	1	1	0	0	0	0	0	0	0	0	1	1	1	1	0
KpI50233a	2	3	100	528	528	0	0		Bigsdb-Klebsiella pneumoniae	0	0	0	0	0	0	0	0	0	0	0	0	0	1	1	1	0	0	0	0	0	0
KpI50233a	37	1	100	528	528	0	0		Bigsdb-Klebsiella pneumoniae	0	0	0	0	0	0	0	0	0	0	0	0	0	0	0	0	1	0	0	0	0	0
KpI50233a	36	1	100	528	528	0	0		Bigsdb-Klebsiella pneumoniae	0	0	0	0	0	0	0	0	0	0	0	0	0	0	0	0	0	0	0	0	0	1
KpI50233a	4	7	100	528	528	0	0		Bigsdb-Klebsiella pneumoniae	1	1	1	0	0	0	0	0	0	1	1	1	1	0	0	0	0	0	0	0	0	0
kpiA										0	0	0	1	1	1	1	1	1	0	0	0	0	1	1	1	1	1	1	1	1	1
kpiA	1	14	100	537	537	0	0		Bigsdb-Klebsiella pneumoniae	0	0	0	1	1	1	1	1	1	0	0	0	0	1	1	1	0	1	1	1	1	1
kpiA	1*	1	99.81	537	537	1	0		Bigsdb-Klebsiella pneumoniae	0	0	0	0	0	0	0	0	0	0	0	0	0	0	0	0	1	0	0	0	0	0
Virulence encoding genes (yersiniabactin)
fyuA										0	1	0	0	1	1	0	0	0	0	0	0	0	1	1	1	0	0	0	0	0	0
fyuA	153	3	100	2022	2022	0	0		Bigsdb-Klebsiella pneumoniae	0	0	0	0	0	0	0	0	0	0	0	0	0	1	1	1	0	0	0	0	0	0
fyuA	2	2	100	2022	2022	0	0		Bigsdb-Klebsiella pneumoniae	0	0	0	0	1	1	0	0	0	0	0	0	0	0	0	0	0	0	0	0	0	0
fyuA	39	1	100	2022	2022	0	0		Bigsdb-Klebsiella pneumoniae	0	1	0	0	0	0	0	0	0	0	0	0	0	0	0	0	0	0	0	0	0	0
irp1										0	1	0	0	1	1	0	0	0	0	0	0	0	1	1	1	0	0	0	0	0	0
irp1	411	3	100	9492	9492	0	0		Bigsdb-Klebsiella pneumoniae	0	0	0	0	0	0	0	0	0	0	0	0	0	1	1	1	0	0	0	0	0	0
irp1	23*	2	99.99	9492	9492	1	0		Bigsdb-Klebsiella pneumoniae	0	0	0	0	1	1	0	0	0	0	0	0	0	0	0	0	0	0	0	0	0	0
irp1	54	1	100	9492	9492	0	0		Bigsdb-Klebsiella pneumoniae	0	1	0	0	0	0	0	0	0	0	0	0	0	0	0	0	0	0	0	0	0	0
irp2										0	1	0	0	1	1	0	0	0	0	0	0	0	1	1	1	0	0	0	0	0	0
irp2	274	3	100	6108	6108	0	0		Bigsdb-Klebsiella pneumoniae	0	0	0	0	0	0	0	0	0	0	0	0	0	1	1	1	0	0	0	0	0	0
irp2	33	2	100	6108	6108	0	0		Bigsdb-Klebsiella pneumoniae	0	0	0	0	1	1	0	0	0	0	0	0	0	0	0	0	0	0	0	0	0	0
irp2	61	1	100	6108	6108	0	0		Bigsdb-Klebsiella pneumoniae	0	1	0	0	0	0	0	0	0	0	0	0	0	0	0	0	0	0	0	0	0	0
ybtA										0	1	0	0	1	1	0	0	0	0	0	0	0	1	1	1	0	0	0	0	0	0
ybtA	1	3	100	960	960	0	0		Bigsdb-Klebsiella pneumoniae	0	0	0	0	0	0	0	0	0	0	0	0	0	1	1	1	0	0	0	0	0	0
ybtA	11	2	100	960	960	0	0		Bigsdb-Klebsiella pneumoniae	0	0	0	0	1	1	0	0	0	0	0	0	0	0	0	0	0	0	0	0	0	0
ybtA	3	1	100	960	960	0	0		Bigsdb-Klebsiella pneumoniae	0	1	0	0	0	0	0	0	0	0	0	0	0	0	0	0	0	0	0	0	0	0
ybtE										0	1	0	0	1	1	0	0	0	0	0	0	0	1	1	1	0	0	0	0	0	0
ybtE	4	5	100	1578	1578	0	0		Bigsdb-Klebsiella pneumoniae	0	0	0	0	1	1	0	0	0	0	0	0	0	1	1	1	0	0	0	0	0	0
ybtE	9	1	100	1578	1578	0	0		Bigsdb-Klebsiella pneumoniae	0	1	0	0	0	0	0	0	0	0	0	0	0	0	0	0	0	0	0	0	0	0
ybtP										0	1	0	0	1	1	0	0	0	0	0	0	0	1	1	1	0	0	0	0	0	0
ybtP	3	4	100	1713	1713	0	0		Bigsdb-Klebsiella pneumoniae	0	1	0	0	0	0	0	0	0	0	0	0	0	1	1	1	0	0	0	0	0	0
ybtP	4	2	100	1713	1713	0	0		Bigsdb-Klebsiella pneumoniae	0	0	0	0	1	1	0	0	0	0	0	0	0	0	0	0	0	0	0	0	0	0
ybtQ										0	1	0	0	1	1	0	0	0	0	0	0	0	1	1	1	0	0	0	0	0	0
ybtQ	117	3	100	1803	1803	0	0		Bigsdb-Klebsiella pneumoniae	0	0	0	0	0	0	0	0	0	0	0	0	0	1	1	1	0	0	0	0	0	0
ybtQ	5	2	100	1803	1803	0	0		Bigsdb-Klebsiella pneumoniae	0	0	0	0	1	1	0	0	0	0	0	0	0	0	0	0	0	0	0	0	0	0
ybtQ	4	1	100	1803	1803	0	0		Bigsdb-Klebsiella pneumoniae	0	1	0	0	0	0	0	0	0	0	0	0	0	0	0	0	0	0	0	0	0	0
ybtS										0	1	0	0	1	1	0	0	0	0	0	0	0	1	1	1	0	0	0	0	0	0
ybtS	86	3	100	1305	1305	0	0		Bigsdb-Klebsiella pneumoniae	0	0	0	0	0	0	0	0	0	0	0	0	0	1	1	1	0	0	0	0	0	0
ybtS	6	2	100	1305	1305	0	0		Bigsdb-Klebsiella pneumoniae	0	0	0	0	1	1	0	0	0	0	0	0	0	0	0	0	0	0	0	0	0	0
ybtS	16	1	100	1305	1305	0	0		Bigsdb-Klebsiella pneumoniae	0	1	0	0	0	0	0	0	0	0	0	0	0	0	0	0	0	0	0	0	0	0
ybtT										0	1	0	0	1	1	0	0	0	0	0	0	0	1	1	1	0	0	0	0	0	0
ybtT	88	3	100	804	804	0	0		Bigsdb-Klebsiella pneumoniae	0	0	0	0	0	0	0	0	0	0	0	0	0	1	1	1	0	0	0	0	0	0
ybtT	11	2	100	804	804	0	0		Bigsdb-Klebsiella pneumoniae	0	0	0	0	1	1	0	0	0	0	0	0	0	0	0	0	0	0	0	0	0	0
ybtT	97	1	100	804	804	0	0		Bigsdb-Klebsiella pneumoniae	0	1	0	0	0	0	0	0	0	0	0	0	0	0	0	0	0	0	0	0	0	0
ybtU										0	1	0	0	1	1	0	0	0	0	0	0	0	1	1	1	0	0	0	0	0	0
ybtU	2	2	100	1101	1101	0	0		Bigsdb-Klebsiella pneumoniae	0	0	0	0	1	1	0	0	0	0	0	0	0	0	0	0	0	0	0	0	0	0
ybtU	3	1	100	1101	1101	0	0		Bigsdb-Klebsiella pneumoniae	0	1	0	0	0	0	0	0	0	0	0	0	0	0	0	0	0	0	0	0	0	0
ybtU	70	3	100	1101	1101	0	0		Bigsdb-Klebsiella pneumoniae	0	0	0	0	0	0	0	0	0	0	0	0	0	1	1	1	0	0	0	0	0	0
ybtX										0	1	0	0	1	1	0	0	0	0	0	0	0	1	1	1	0	0	0	0	0	0
ybtX	12	4	100	1281	1281	0	0		Bigsdb-Klebsiella pneumoniae	0	1	0	0	0	0	0	0	0	0	0	0	0	1	1	1	0	0	0	0	0	0
ybtX	15	2	100	1281	1281	0	0		Bigsdb-Klebsiella pneumoniae	0	0	0	0	1	1	0	0	0	0	0	0	0	0	0	0	0	0	0	0	0	0
Genes related to efflux systems
acrA										1	1	1	1	1	1	1	1	1	1	1	1	1	1	1	1	1	1	1	1	1	1
acrA	198	10	100	1194	1194	0	0		Bigsdb-Klebsiella pneumoniae	0	0	0	1	1	1	1	1	1	0	0	0	0	0	0	0	0	1	1	1	1	0
acrA	23	3	100	1194	1194	0	0		Bigsdb-Klebsiella pneumoniae	0	0	0	0	0	0	0	0	0	0	0	0	0	1	1	1	0	0	0	0	0	0
acrA	28	1	100	1194	1194	0	0		Bigsdb-Klebsiella pneumoniae	0	0	0	0	0	0	0	0	0	0	0	0	0	0	0	0	1	0	0	0	0	0
acrA	208	1	100	1194	1194	0	0		Bigsdb-Klebsiella pneumoniae	0	0	0	0	0	0	0	0	0	0	0	0	0	0	0	0	0	0	0	0	0	1
acrA	66	7	100	1194	1194	0	0		Bigsdb-Klebsiella pneumoniae	1	1	1	0	0	0	0	0	0	1	1	1	1	0	0	0	0	0	0	0	0	0
acrB										1	1	1	1	1	1	1	1	1	1	1	1	1	1	1	1	1	1	1	1	1	1
acrB	280*	7	99.97	3147	3147	1	0		Bigsdb-Klebsiella pneumoniae	0	0	0	1	1	1	0	0	0	0	0	0	0	0	0	0	0	1	1	1	1	0
acrB	280*	3	99.90	3147	3147	3	0		Bigsdb-Klebsiella pneumoniae	0	0	0	0	0	0	1	1	1	0	0	0	0	0	0	0	0	0	0	0	0	0
acrB	258*	3	99.97	3147	3147	1	0		Bigsdb-Klebsiella pneumoniae	0	0	0	0	0	0	0	0	0	0	0	0	0	1	1	1	0	0	0	0	0	0
acrB	40	1	100	3147	3147	0	0		Bigsdb-Klebsiella pneumoniae	0	0	0	0	0	0	0	0	0	0	0	0	0	0	0	0	1	0	0	0	0	0
acrB	107	1	100	3147	3147	0	0		Bigsdb-Klebsiella pneumoniae	0	0	0	0	0	0	0	0	0	0	0	0	0	0	0	0	0	0	0	0	0	1
acrB	74	7	100	3147	3147	0	0		Bigsdb-Klebsiella pneumoniae	1	1	1	0	0	0	0	0	0	1	1	1	1	0	0	0	0	0	0	0	0	0
acrR										1	1	1	1	1	1	1	1	1	1	1	1	1	1	1	1	1	1	1	1	1	1
acrR	1	18	100	651	651	0	0		Bigsdb-Klebsiella pneumoniae	1	1	1	1	1	1	1	1	1	1	1	1	1	0	0	0	0	1	1	1	1	1
acrR	2	3	100	651	651	0	0		Bigsdb-Klebsiella pneumoniae	0	0	0	0	0	0	0	0	0	0	0	0	0	1	1	1	0	0	0	0	0	0
acrR	12	1	100	651	651	0	0		Bigsdb-Klebsiella pneumoniae	0	0	0	0	0	0	0	0	0	0	0	0	0	0	0	0	1	0	0	0	0	0
envR										1	1	1	1	1	1	1	1	1	1	1	1	1	1	1	1	1	1	1	1	1	1
envR	2	11	100	654	654	0	0		Bigsdb-Klebsiella pneumoniae	0	0	0	1	1	1	1	1	1	0	0	0	0	0	0	0	0	1	1	1	1	1
envR	9	3	100	654	654	0	0		Bigsdb-Klebsiella pneumoniae	0	0	0	0	0	0	0	0	0	0	0	0	0	1	1	1	0	0	0	0	0	0
envR	2*	1	99.85	654	654	1	0		Bigsdb-Klebsiella pneumoniae	0	0	0	0	0	0	0	0	0	0	0	0	0	0	0	0	1	0	0	0	0	0
envR	3	7	100	654	654	0	0		Bigsdb-Klebsiella pneumoniae	1	1	1	0	0	0	0	0	0	1	1	1	1	0	0	0	0	0	0	0	0	0
fis										1	1	1	1	1	1	1	1	1	1	1	1	1	1	1	1	1	1	1	1	1	1
fis	1	22	100	297	297	0	0		Bigsdb-Klebsiella pneumoniae	1	1	1	1	1	1	1	1	1	1	1	1	1	1	1	1	1	1	1	1	1	1
marA										1	1	1	1	1	1	1	1	1	1	1	1	1	1	1	1	1	1	1	1	1	1
marA	12***	10	100	384	378	0	0		Bigsdb-Klebsiella pneumoniae	0	0	0	1	1	1	1	1	1	0	0	0	0	0	0	0	0	1	1	1	1	0
marA	2	4	100	378	378	0	0		Bigsdb-Klebsiella pneumoniae	0	0	0	0	0	0	0	0	0	0	0	0	0	1	1	1	0	0	0	0	0	1
marA	1	1	100	378	378	0	0		Bigsdb-Klebsiella pneumoniae	0	0	0	0	0	0	0	0	0	0	0	0	0	0	0	0	1	0	0	0	0	0
marA	3	7	100	378	378	0	0		Bigsdb-Klebsiella pneumoniae	1	1	1	0	0	0	0	0	0	1	1	1	1	0	0	0	0	0	0	0	0	0
marR										1	1	1	1	1	1	1	1	1	1	1	1	1	1	1	1	1	1	1	1	1	1
marR	20	10	100	435	435	0	0		Bigsdb-Klebsiella pneumoniae	0	0	0	1	1	1	1	1	1	0	0	0	0	0	0	0	0	1	1	1	1	0
marR	1	4	100	435	435	0	0		Bigsdb-Klebsiella pneumoniae	0	0	0	0	0	0	0	0	0	0	0	0	0	1	1	1	0	0	0	0	0	1
marR	2	8	100	435	435	0	0		Bigsdb-Klebsiella pneumoniae	1	1	1	0	0	0	0	0	0	1	1	1	1	0	0	0	1	0	0	0	0	0
oqxA										1	1	1	1	1	1	1	1	1	1	1	1	1	1	1	1	1	1	1	1	1	1
oqxA	53	10	100	1176	1176	0	0		Bigsdb-Klebsiella pneumoniae	0	0	0	1	1	1	1	1	1	0	0	0	0	0	0	0	0	1	1	1	1	0
oqxA	177	3	100	1176	1176	0	0		Bigsdb-Klebsiella pneumoniae	0	0	0	0	0	0	0	0	0	0	0	0	0	1	1	1	0	0	0	0	0	0
oqxA	73	1	100	1176	1176	0	0		Bigsdb-Klebsiella pneumoniae	0	0	0	0	0	0	0	0	0	0	0	0	0	0	0	0	1	0	0	0	0	0
oqxA	55	1	100	1176	1176	0	0		Bigsdb-Klebsiella pneumoniae	0	0	0	0	0	0	0	0	0	0	0	0	0	0	0	0	0	0	0	0	0	1
oqxA	3	7	100	1176	1176	0	0		Bigsdb-Klebsiella pneumoniae	1	1	1	0	0	0	0	0	0	1	1	1	1	0	0	0	0	0	0	0	0	0
oqxB										1	1	1	1	1	1	1	1	1	1	1	1	1	1	1	1	1	1	1	1	1	1
oqxB	137*	10	99.52	3153	3153	15	0		Bigsdb-Klebsiella pneumoniae	0	0	0	1	1	1	1	1	1	0	0	0	0	0	0	0	0	1	1	1	1	0
oqxB	208*	3	99.97	3153	3153	1	0		Bigsdb-Klebsiella pneumoniae	0	0	0	0	0	0	0	0	0	0	0	0	0	1	1	1	0	0	0	0	0	0
oqxB	83	1	100	3153	3153	0	0		Bigsdb-Klebsiella pneumoniae	0	0	0	0	0	0	0	0	0	0	0	0	0	0	0	0	1	0	0	0	0	0
oqxB	149	1	100	3153	3153	0	0		Bigsdb-Klebsiella pneumoniae	0	0	0	0	0	0	0	0	0	0	0	0	0	0	0	0	0	0	0	0	0	1
oqxB	76	7	100	3153	3153	0	0		Bigsdb-Klebsiella pneumoniae	1	1	1	0	0	0	0	0	0	1	1	1	1	0	0	0	0	0	0	0	0	0
oqxR										1	1	1	1	1	1	1	1	1	1	1	1	1	1	1	1	1	1	1	1	1	1
oqxR	4	13	100	480	480	0	0		Bigsdb-Klebsiella pneumoniae	0	0	0	1	1	1	1	1	1	0	0	0	0	1	1	0	0	1	1	1	1	1
oqxR	28*	1	99.79	480	480	0	1		Bigsdb-Klebsiella pneumoniae	0	0	0	0	0	0	0	0	0	0	0	0	0	0	0	0	1	0	0	0	0	0
oqxR	3	7	100	480	480	0	0		Bigsdb-Klebsiella pneumoniae	1	1	1	0	0	0	0	0	0	1	1	1	1	0	0	0	0	0	0	0	0	0
oqxR	10	1	100	504	504	0	0		Bigsdb-Klebsiella pneumoniae	0	0	0	0	0	0	0	0	0	0	0	0	0	0	0	1	0	0	0	0	0	0
ramA										1	1	1	1	1	1	1	1	1	1	1	1	1	1	1	1	1	1	1	1	1	1
ramA	1	12	100	342	342	0	0		Bigsdb-Klebsiella pneumoniae	0	0	0	1	1	1	1	1	1	0	0	0	0	0	0	0	1	1	1	1	1	1
ramA	2	10	100	342	342	0	0		Bigsdb-Klebsiella pneumoniae	1	1	1	0	0	0	0	0	0	1	1	1	1	1	1	1	0	0	0	0	0	0
ramR										1	1	1	1	1	1	1	1	1	1	1	1	1	1	1	1	1	0	0	0	0	1
ramR	1	4	100	582	582	0	0		Bigsdb-Klebsiella pneumoniae	0	0	0	1	1	1	0	0	0	0	0	0	0	0	0	0	1	0	0	0	0	0
ramR	2	4	100	582	582	0	0		Bigsdb-Klebsiella pneumoniae	0	0	0	0	0	0	0	0	0	0	0	0	0	1	1	1	0	0	0	0	0	1
ramR	7	5	100	582	582	0	0		Bigsdb-Klebsiella pneumoniae	0	0	1	0	0	0	0	0	0	1	1	1	1	0	0	0	0	0	0	0	0	0
ramR	1*	3	99.66	582	582	2	0		Bigsdb-Klebsiella pneumoniae	0	0	0	0	0	0	1	1	1	0	0	0	0	0	0	0	0	0	0	0	0	0
ramR	missing middle part of the seq (closest 7)	2		582					Bigsdb-Klebsiella pneumoniae	1	1	0	0	0	0	0	0	0	0	0	0	0	0	0	0	0	0	0	0	0	0
rarA										1	1	1	1	1	1	1	1	1	1	1	1	1	1	1	1	1	1	1	1	1	1
rarA	27	10	100	366	366	0	0		Bigsdb-Klebsiella pneumoniae	0	0	0	1	1	1	1	1	1	0	0	0	0	0	0	0	0	1	1	1	1	0
rarA	20	2	100	366	366	0	0		Bigsdb-Klebsiella pneumoniae	0	0	0	0	0	0	0	0	0	0	0	0	0	1	1	0	0	0	0	0	0	0
rarA	40*	1	99.73	366	366	0	1		Bigsdb-Klebsiella pneumoniae	0	0	0	0	0	0	0	0	0	0	0	0	0	0	0	0	1	0	0	0	0	0
rarA	21	1	100	366	366	0	0		Bigsdb-Klebsiella pneumoniae	0	0	0	0	0	0	0	0	0	0	0	0	0	0	0	0	0	0	0	0	0	1
rarA	3	7	100	366	366	0	0		Bigsdb-Klebsiella pneumoniae	1	1	1	0	0	0	0	0	0	1	1	1	1	0	0	0	0	0	0	0	0	0
rarA	20*	1	99.73	366	366	1	0		Bigsdb-Klebsiella pneumoniae	0	0	0	0	0	0	0	0	0	0	0	0	0	0	0	1	0	0	0	0	0	0
rob										1	1	1	1	1	1	1	1	1	1	1	1	1	1	1	1	1	1	1	1	1	1
rob	3	18	100	870	870	0	0		Bigsdb-Klebsiella pneumoniae	1	1	1	1	1	1	1	1	1	1	1	1	1	0	0	0	1	1	1	1	1	0
rob	4	4	100	870	870	0	0		Bigsdb-Klebsiella pneumoniae	0	0	0	0	0	0	0	0	0	0	0	0	0	1	1	1	0	0	0	0	0	1
sdiA										1	1	1	1	1	1	1	1	1	1	1	1	1	1	1	1	1	1	1	1	1	1
sdiA	24	6	100	687	687	0	0		Bigsdb-Klebsiella pneumoniae	0	0	0	1	1	1	1	1	1	0	0	0	0	0	0	0	0	0	0	0	0	0
sdiA	1	10	100	687	687	0	0		Bigsdb-Klebsiella pneumoniae	1	1	1	0	0	0	0	0	0	1	1	1	1	1	1	1	0	0	0	0	0	0
sdiA	70*	1	99.85	687	687	1	0		Bigsdb-Klebsiella pneumoniae	0	0	0	0	0	0	0	0	0	0	0	0	0	0	0	0	1	0	0	0	0	0
sdiA	2	1	100	687	687	0	0		Bigsdb-Klebsiella pneumoniae	0	0	0	0	0	0	0	0	0	0	0	0	0	0	0	0	0	0	0	0	0	1
sdiA	6	4	100	687	687	0	0		Bigsdb-Klebsiella pneumoniae	0	0	0	0	0	0	0	0	0	0	0	0	0	0	0	0	0	1	1	1	1	0
soxR										1	1	1	1	1	1	1	1	1	1	1	1	1	1	1	1	1	1	1	1	1	1
soxR	1	11	100	459	459	0	0		Bigsdb-Klebsiella pneumoniae	0	0	0	1	1	1	1	1	1	0	0	0	0	0	0	0	0	1	1	1	1	1
soxR	2	3	100	459	459	0	0		Bigsdb-Klebsiella pneumoniae	0	0	0	0	0	0	0	0	0	0	0	0	0	1	1	1	0	0	0	0	0	0
soxR	9	1	100	459	459	0	0		Bigsdb-Klebsiella pneumoniae	0	0	0	0	0	0	0	0	0	0	0	0	0	0	0	0	1	0	0	0	0	0
soxR	26	7	100	459	459	0	0		Bigsdb-Klebsiella pneumoniae	1	1	1	0	0	0	0	0	0	1	1	1	1	0	0	0	0	0	0	0	0	0
soxS										1	1	1	1	1	1	1	1	1	1	1	1	1	1	1	1	1	1	1	1	1	1
soxS	2	14	100	330	330	0	0		Bigsdb-Klebsiella pneumoniae	0	0	0	1	1	1	1	1	1	0	0	0	0	1	1	1	0	1	1	1	1	1
soxS	5	1	100	330	330	0	0		Bigsdb-Klebsiella pneumoniae	0	0	0	0	0	0	0	0	0	0	0	0	0	0	0	0	1	0	0	0	0	0
soxS	17	7	100	330	330	0	0		Bigsdb-Klebsiella pneumoniae	1	1	1	0	0	0	0	0	0	1	1	1	1	0	0	0	0	0	0	0	0	0
Genes related to oxidative stress
dinI										1	1	1	1	1	1	1	1	1	1	1	1	1	1	1	1	1	1	1	1	1	1
dinI	(1)*	13	99.03	309	309	3	0	AP006725.1	Uniprot/NCBI	0	0	0	1	1	1	1	1	1	0	0	0	0	1	1	1	0	1	1	1	1	0
dinI	(24)*	1	98.71	309	309	4	0	AP006725.1	Uniprot/NCBI	0	0	0	0	0	0	0	0	0	0	0	0	0	0	0	0	1	0	0	0	0	0
dinI	(10)*	1	99.35	309	309	2	0	AP006725.1	Uniprot/NCBI	0	0	0	0	0	0	0	0	0	0	0	0	0	0	0	0	0	0	0	0	0	1
dinI	(14)	7	100	309	309	0	0	AP006725.1	Uniprot/NCBI	1	1	1	0	0	0	0	0	0	1	1	1	1	0	0	0	0	0	0	0	0	0
grxA										1	1	1	1	1	1	1	1	1	1	1	1	1	1	1	1	1	1	1	1	1	1
grxA	(1)	22	100	264	264	0	0	AP006725.1	Uniprot/NCBI	1	1	1	1	1	1	1	1	1	1	1	1	1	1	1	1	1	1	1	1	1	1
ibpA										1	1	1	1	1	1	1	1	1	1	1	1	1	1	1	1	1	1	1	1	1	1
ibpA	(1)*	22	98.07	414	414	8	0	NC011283.1	Uniprot/NCBI	1	1	1	1	1	1	1	1	1	1	1	1	1	1	1	1	1	1	1	1	1	1
ibpB										1	1	1	1	1	1	1	1	1	1	1	1	1	1	1	1	1	1	1	1	1	1
ibpB	(2)**	1	97.88	429	425	9	0	NC011283.1	Uniprot/NCBI	0	0	0	0	0	0	0	0	0	0	0	0	0	0	0	0	0	0	0	0	0	1
ibpB	(7)**	1	98.12	429	425	8	0	NC011283.1	Uniprot/NCBI	0	0	0	0	0	0	0	0	0	0	0	0	0	0	0	0	1	0	0	0	0	0
ibpB	(13)**	3	98.35	429	425	7	0	NC011283.1	Uniprot/NCBI	0	0	0	0	0	0	0	0	0	0	0	0	0	1	1	1	0	0	0	0	0	0
ibpB	(19)**	1	97.88	429	425	9	0	NC011283.1	Uniprot/NCBI	0	0	0	1	0	0	0	0	0	0	0	0	0	0	0	0	0	0	0	0	0	0
ibpB	(20)**	7	97.65	429	425	10	0	NC011283.1	Uniprot/NCBI	1	1	1	0	0	0	0	0	0	1	1	1	1	0	0	0	0	0	0	0	0	0
ibpB	(21)**	9	97.88	429	425	9	0	NC011283.1	Uniprot/NCBI	0	0	0	0	1	1	1	1	1	0	0	0	0	0	0	0	0	1	1	1	1	0
msrQ										1	1	1	1	1	1	1	1	1	1	1	1	1	1	1	1	1	1	1	1	1	1
msrQ	(1)*	1	91.79	598	597	49	0	NC011283.1	Uniprot/NCBI	0	0	0	0	0	0	0	0	0	0	0	0	0	0	0	0	1	0	0	0	0	0
msrQ	(14)*	10	91.79	598	597	49	0	NC011283.1	Uniprot/NCBI	0	0	0	1	1	1	1	1	1	0	0	0	0	0	0	0	0	1	1	1	1	0
msrQ	(17)*	1	91.62	598	597	50	0	NC011283.1	Uniprot/NCBI	0	0	0	0	0	0	0	0	0	0	0	0	0	0	0	0	0	0	0	0	0	1
msrQ	(18)*	7	91.49	598	597	51	0	NC011283.1	Uniprot/NCBI	1	1	1	0	0	0	0	0	0	1	1	1	1	0	0	0	0	0	0	0	0	0
msrQ	(22)*	3	91.96	598	597	48	0	NC011283.1	Uniprot/NCBI	0	0	0	0	0	0	0	0	0	0	0	0	0	1	1	1	0	0	0	0	0	0
oxyR										1	1	1	1	1	1	1	1	1	1	1	1	1	1	1	1	1	1	1	1	1	1
oxyR	(1)	10	100	918	918	0	0	NZQKRK01000020.1	Uniprot/NCBI	0	0	0	1	1	1	1	1	1	0	0	0	0	0	0	0	0	1	1	1	1	0
oxyR	(5)*	3	99.67	918	918	3	0	NZQKRK01000020.1	Uniprot/NCBI	0	0	0	0	0	0	0	0	0	0	0	0	0	1	1	1	0	0	0	0	0	0
oxyR	(15)*	1	99.35	918	918	6	0	NZQKRK01000020.1	Uniprot/NCBI	0	0	0	0	0	0	0	0	0	0	0	0	0	0	0	0	1	0	0	0	0	0
oxyR	(25)*	7	99.67	918	918	3	0	NZQKRK01000020.1	Uniprot/NCBI	1	1	1	0	0	0	0	0	0	1	1	1	1	0	0	0	0	0	0	0	0	0
oxyR	(26)*	1	99.56	918	918	4	0	NZQKRK01000020.1	Uniprot/NCBI	0	0	0	0	0	0	0	0	0	0	0	0	0	0	0	0	0	0	0	0	0	1
OxyRlikeproteingene										1	1	1	1	1	1	1	1	1	1	1	1	1	1	1	1	1	1	1	1	1	1
OxyRlikeproteingene	(1)*	10	99.67	914	914	3	0	GQ228030.1	Uniprot/NCBI	0	0	0	1	1	1	1	1	1	0	0	0	0	0	0	0	0	1	1	1	1	0
OxyRlikeproteingene	(5)*	3	99.56	914	914	4	0	GQ228030.1	Uniprot/NCBI	0	0	0	0	0	0	0	0	0	0	0	0	0	1	1	1	0	0	0	0	0	0
OxyRlikeproteingene	(15)*	1	99.45	914	914	5	0	GQ228030.1	Uniprot/NCBI	0	0	0	0	0	0	0	0	0	0	0	0	0	0	0	0	1	0	0	0	0	0
OxyRlikeproteingene	(25)*	7	99.78	914	914	2	0	GQ228030.1	Uniprot/NCBI	1	1	1	0	0	0	0	0	0	1	1	1	1	0	0	0	0	0	0	0	0	0
OxyRlikeproteingene	(26)*	1	99.67	914	914	3	0	GQ228030.1	Uniprot/NCBI	0	0	0	0	0	0	0	0	0	0	0	0	0	0	0	0	0	0	0	0	0	1
sufS										1	1	1	1	1	1	1	1	1	1	1	1	1	1	1	1	1	1	1	1	1	1
sufS	(1)*	4	99.67	1221	1221	4	0	NC009648.1	Uniprot/NCBI	0	0	0	0	0	0	0	0	0	0	0	0	0	0	0	0	0	1	1	1	1	0
sufS	(3)	3	100	1221	1221	0	0	NC009648.1	Uniprot/NCBI	0	0	0	0	0	0	0	0	0	0	0	0	0	1	1	1	0	0	0	0	0	0
sufS	(23)*	4	99.18	1221	1221	10	0	NC009648.1	Uniprot/NCBI	0	0	0	0	0	0	0	0	0	1	1	1	1	0	0	0	0	0	0	0	0	0
sufS	(24)*	2	99.26	1221	1221	9	0	NC009648.1	Uniprot/NCBI	1	1	0	0	0	0	0	0	0	0	0	0	0	0	0	0	0	0	0	0	0	0
sufS	(26)*	1	99.34	1221	1221	8	0	NC009648.1	Uniprot/NCBI	0	0	1	0	0	0	0	0	0	0	0	0	0	0	0	0	0	0	0	0	0	0
sufS	(30)*	6	99.43	1221	1221	7	0	NC009648.1	Uniprot/NCBI	0	0	0	1	1	1	1	1	1	0	0	0	0	0	0	0	0	0	0	0	0	0
sufS	(37)*	1	99.67	1221	1221	4	0	NC009648.1	Uniprot/NCBI	0	0	0	0	0	0	0	0	0	0	0	0	0	0	0	0	1	0	0	0	0	0
sufS	(60)*	1	99.67	1221	1221	4	0	NC009648.1	Uniprot/NCBI	0	0	0	0	0	0	0	0	0	0	0	0	0	0	0	0	0	0	0	0	0	1
ybbN										1	1	1	1	1	1	1	1	1	1	1	1	1	1	1	1	1	1	1	1	1	1
ybbN	(5)*	1	99.30	855	855	6	0	AP006725.1	Uniprot/NCBI	0	0	0	0	0	0	0	0	0	0	0	0	0	0	0	0	1	0	0	0	0	0
ybbN	(9)*	7	99.30	855	855	6	0	AP006725.1	Uniprot/NCBI	1	1	1	0	0	0	0	0	0	1	1	1	1	0	0	0	0	0	0	0	0	0
ybbN	(12)*	3	99.18	855	855	7	0	AP006725.1	Uniprot/NCBI	0	0	0	0	0	0	0	0	0	0	0	0	0	1	1	1	0	0	0	0	0	0
ybbN	(18)*	11	99.53	855	855	4	0	AP006725.1	Uniprot/NCBI	0	0	0	1	1	1	1	1	1	0	0	0	0	0	0	0	0	1	1	1	1	1
Genes related to quorum sensing
lsrB										1	1	1	1	1	1	1	1	1	1	1	1	1	1	1	1	1	1	1	1	1	1
lsrB	(1)*	7	99.39	984	984	6	0	NZ_NELT01000001.1	Uniprot	1	1	1	0	0	0	0	0	0	1	1	1	1	0	0	0	0	0	0	0	0	0
lsrB	(2)*	1	99.29	984	984	7	0	NZ_NELT01000001.1	Uniprot	0	0	0	0	0	0	0	0	0	0	0	0	0	0	0	0	0	0	0	0	0	1
lsrB	(7)*	3	99.49	984	984	5	0	NZ_NELT01000001.1	Uniprot	0	0	0	0	0	0	0	0	0	0	0	0	0	1	1	1	0	0	0	0	0	0
lsrB	(10)*	1	99.49	984	984	5	0	NZ_NELT01000001.1	Uniprot	0	0	0	0	0	0	0	0	0	0	0	0	0	0	0	0	1	0	0	0	0	0
lsrB	(11)*	10	99.59	984	984	4	0	NZ_NELT01000001.1	Uniprot	0	0	0	1	1	1	1	1	1	0	0	0	0	0	0	0	0	1	1	1	1	0
lsrB	(1)**	10	95.31	1014	981	46	0	NZ_FXBG01000005.1	Uniprot	0	0	0	1	1	1	1	1	1	0	0	0	0	0	0	0	0	1	1	1	1	0
lsrB	(3)**	1	95.01	1014	981	49	0	NZ_FXBG01000005.1	Uniprot	0	0	0	0	0	0	0	0	0	0	0	0	0	0	0	0	0	0	0	0	0	1
lsrB	(26)**	3	95.21	1014	981	47	0	NZ_FXBG01000005.1	Uniprot	0	0	0	0	0	0	0	0	0	0	0	0	0	1	1	1	0	0	0	0	0	0
lsrB	(32)**	1	95.11	1014	981	48	0	NZ_FXBG01000005.1	Uniprot	0	0	0	0	0	0	0	0	0	0	0	0	0	0	0	0	1	0	0	0	0	0
lsrB	(40)**	7	95.31	1014	981	46	0	NZ_FXBG01000005.1	Uniprot	1	1	1	0	0	0	0	0	0	1	1	1	1	0	0	0	0	0	0	0	0	0
lsrC										1	1	1	1	1	1	1	1	1	1	1	1	1	1	1	1	1	1	1	1	1	1
lsrC	(2)*	10	98.45	1035	1035	16	0	NZ_CCVM01000133.1	Uniprot	0	0	0	1	1	1	1	1	1	0	0	0	0	0	0	0	0	1	1	1	1	0
lsrC	(6)*	7	98.45	1035	1035	16	0	NZ_CCVM01000133.1	Uniprot	1	1	1	0	0	0	0	0	0	1	1	1	1	0	0	0	0	0	0	0	0	0
lsrC	(16)*	1	97.49	1035	1035	26	0	NZ_CCVM01000133.1	Uniprot	0	0	0	0	0	0	0	0	0	0	0	0	0	0	0	0	1	0	0	0	0	0
lsrC	(20)*	3	97.10	1035	1035	30	0	NZ_CCVM01000133.1	Uniprot	0	0	0	0	0	0	0	0	0	0	0	0	0	1	1	1	0	0	0	0	0	0
lsrC	(30)*	1	97.68	1035	1035	24	0	NZ_CCVM01000133.1	Uniprot	0	0	0	0	0	0	0	0	0	0	0	0	0	0	0	0	0	0	0	0	0	1
lsrC	(1)	13	100	999	999	0	0	NZ_QKRK01000004.1	Uniprot	0	0	0	1	1	1	1	1	1	0	0	0	0	1	1	1	0	1	1	1	1	0
lsrC	(10)*	1	99.60	999	999	4	0	NZ_QKRK01000004.1	Uniprot	0	0	0	0	0	0	0	0	0	0	0	0	0	0	0	0	0	0	0	0	0	1
lsrC	(23)*	7	99.90	999	999	1	0	NZ_QKRK01000004.1	Uniprot	1	1	1	0	0	0	0	0	0	1	1	1	1	0	0	0	0	0	0	0	0	0
lsrC	(24)*	1	98.20	999	999	18	0	NZ_QKRK01000004.1	Uniprot	0	0	0	0	0	0	0	0	0	0	0	0	0	0	0	0	1	0	0	0	0	0
lsrK										1	1	1	1	1	1	1	1	1	1	1	1	1	1	1	1	1	1	1	1	1	1
lsrK	(1)*	1	98.69	1599	1599	21	0	NZ_QIWO01000004.1	Uniprot	0	0	0	0	0	0	0	0	0	0	0	0	0	0	0	0	0	0	0	0	0	1
lsrK	(10)*	1	98.62	1599	1599	22	0	NZ_QIWO01000004.1	Uniprot	0	0	0	0	0	0	0	0	0	0	0	0	0	0	0	0	1	0	0	0	0	0
lsrK	(13)*	3	98.06	1599	1599	31	0	NZ_QIWO01000004.1	Uniprot	0	0	0	0	0	0	0	0	0	0	0	0	0	1	1	1	0	0	0	0	0	0
lsrK	(25)*	7	99.25	1599	1599	12	0	NZ_QIWO01000004.1	Uniprot	1	1	1	0	0	0	0	0	0	1	1	1	1	0	0	0	0	0	0	0	0	0
lsrK	(28)*	10	98	1599	1599	32	0	NZ_QIWO01000004.1	Uniprot	0	0	0	1	1	1	1	1	1	0	0	0	0	0	0	0	0	1	1	1	1	0
luxS										1	1	1	1	1	1	1	1	1	1	1	1	1	1	1	1	1	1	1	1	1	1
luxS	(1)*	13	99.81	516	516	1	0	FO203501.1	Uniprot	0	0	0	1	1	1	1	1	1	0	0	0	0	1	1	1	0	1	1	1	1	0
luxS	(4)*	1	99.61	516	516	2	0	FO203501.1	Uniprot	0	0	0	0	0	0	0	0	0	0	0	0	0	0	0	0	1	0	0	0	0	0
luxS	(11)	1	100	516	516	0	0	FO203501.1	Uniprot	0	0	0	0	0	0	0	0	0	0	0	0	0	0	0	0	0	0	0	0	0	1
luxS	(12)*	7	99.81	516	516	1	0	FO203501.1	Uniprot	1	1	1	0	0	0	0	0	0	1	1	1	1	0	0	0	0	0	0	0	0	0
lysR										0	0	0	1	1	1	1	1	1	1	1	1	1	1	1	1	1	1	1	1	1	1
lysR	(1)*	4	99.44	894	894	5	0	NZ_QKRK01000016.1	Uniprot	0	0	0	1	0	0	1	1	1	0	0	0	0	0	0	0	0	0	0	0	0	0
lysR	(2)*	2	99.22	894	894	7	0	NZ_QKRK01000016.1	Uniprot	0	0	0	0	1	1	0	0	0	0	0	0	0	0	0	0	0	0	0	0	0	0
lysR	(11)*	4	99.44	894	894	5	0	NZ_QKRK01000016.1	Uniprot	0	0	0	0	0	0	0	0	0	0	0	0	0	0	0	0	0	1	1	1	1	0
lysR	(26)*	3	98.99	894	894	9	0	NZ_QKRK01000016.1	Uniprot	0	0	0	0	0	0	0	0	0	0	0	0	0	1	1	1	0	0	0	0	0	0
lysR	(38)*	1	98.99	894	894	9	0	NZ_QKRK01000016.1	Uniprot	0	0	0	0	0	0	0	0	0	0	0	0	0	0	0	0	1	0	0	0	0	0
lysR	(41)*	5	98.55	894	894	13	0	NZ_QKRK01000016.1	Uniprot	0	0	0	0	0	0	0	0	0	1	1	1	1	0	0	0	0	0	0	0	0	1
rhas										1	1	1	1	1	1	1	1	1	1	1	1	1	1	1	1	1	1	1	1	1	1
rhas	(1)*	10	95.64	987	987	43	0	NZ_QBCD01000087.1	Uniprot	0	0	0	1	1	1	1	1	1	0	0	0	0	0	0	0	0	1	1	1	1	0
rhas	(12)*	1	95.64	987	987	43	0	NZ_QBCD01000087.1	Uniprot	0	0	0	0	0	0	0	0	0	0	0	0	0	0	0	0	0	0	0	0	0	1
rhas	(32)*	11	95.74	987	987	42	0	NZ_QBCD01000087.1		1	1	1	0	0	0	0	0	0	1	1	1	1	1	1	1	1	0	0	0	0	0
tqsA										1	1	1	1	1	1	1	1	1	1	1	1	1	1	1	1	1	1	1	1	1	1
tqsA	(1)*	7	99.13	1035	1035	9	0	NZ_QKRK01000032.1	Uniprot	1	1	1	0	0	0	0	0	0	1	1	1	1	0	0	0	0	0	0	0	0	0
tqsA	(7)*	3	99.23	1035	1035	8	0	NZ_QKRK01000032.1	Uniprot	0	0	0	0	0	0	0	0	0	0	0	0	0	1	1	1	0	0	0	0	0	0
tqsA	(15)*	3	99.23	1035	1035	8	0	NZ_QKRK01000032.1	Uniprot	0	0	0	0	0	0	1	1	1	0	0	0	0	0	0	0	0	0	0	0	0	0
tqsA	(16)*	7	99.42	1035	1035	6	0	NZ_QKRK01000032.1	Uniprot	0	0	0	1	1	1	0	0	0	0	0	0	0	0	0	0	0	1	1	1	1	0
tqsA	(27)*	1	99.52	1035	1035	5	0	NZ_QKRK01000032.1	Uniprot	0	0	0	0	0	0	0	0	0	0	0	0	0	0	0	0	0	0	0	0	0	1
tqsA	(31)*	1	99.81	1035	1035	2	0	NZ_QKRK01000032.1	Uniprot	0	0	0	0	0	0	0	0	0	0	0	0	0	0	0	0	1	0	0	0	0	0
tqsA	(2)*	8	99.81	1050	1050	2	0	NZ_QKRK01000008.2	Uniprot	1	1	1	0	0	0	0	0	0	1	1	1	1	0	0	0	0	0	0	0	0	1
tqsA	(4)*	3	99.71	1050	1050	3	0	NZ_QKRK01000008.4	Uniprot	0	0	0	0	0	0	0	0	0	0	0	0	0	1	1	1	0	0	0	0	0	0
tqsA	(5)*	10	99.71	1050	1050	3	0	NZ_QKRK01000008.5	Uniprot	0	0	0	1	1	1	1	1	1	0	0	0	0	0	0	0	0	1	1	1	1	0
tqsA	(23)*	1	99.81	1050	1050	2	0	NZ_QKRK01000008.23	Uniprot	0	0	0	0	0	0	0	0	0	0	0	0	0	0	0	0	1	0	0	0	0	0
Plasmid replicon types
ColRNAI										0	0	0	1	0	0	0	0	0	0	0	0	0	0	0	0	0	0	0	0	0	0
ColRNAI	1**	1	92.23	130	103	8	0	DQ298019	PlasmidFinder	0	0	0	1	0	0	0	0	0	0	0	0	0	0	0	0	0	0	0	0	0	0
IncFIA (HI1)										1	1	1	1	1	1	1	1	1	1	1	1	1	0	0	0	0	0	0	0	0	0
IncFIA (HI1)	1**	8	98.44	388	385	6	0	AF250878	PlasmidFinder	1	1	1	1	0	0	0	0	0	1	1	1	1	0	0	0	0	0	0	0	0	0
IncFIA (HI1)	1**	2	94.55	388	385	21	0	AF250878	PlasmidFinder	0	0	0	0	1	1	0	0	0	0	0	0	0	0	0	0	0	0	0	0	0	0
IncFIA (HI1)	1**	3	94.55	388	385	21	0	AF250878	PlasmidFinder	0	0	0	0	0	0	1	1	1	0	0	0	0	0	0	0	0	0	0	0	0	0
IncFIB (K)										1	1	1	0	1	1	0	0	0	1	1	1	1	1	0	1	1	1	1	1	1	1
IncFIB (K)	1	9	100	560	560	0	0	JN233704	PlasmidFinder	1	1	1	0	1	1	0	0	0	1	1	1	1	0	0	0	0	0	0	0	0	0
IncFIB (K)	1*	5	98.93	560	560	6	0	JN233704	PlasmidFinder	0	0	0	0	0	0	0	0	0	0	0	0	0	0	0	0	0	1	1	1	1	1
IncFIB (K)	1*	2	98.75	560	560	7	0	JN233704	PlasmidFinder	0	0	0	0	0	0	0	0	0	0	0	0	0	1	0	1	0	0	0	0	0	0
IncFIB (K)	1**	1	91.55	560	556	47	0	JN233704	PlasmidFinder	0	0	0	0	0	0	0	0	0	0	0	0	0	0	0	0	1	0	0	0	0	0
IncFIB (Mar)										0	0	0	0	0	0	1	1	1	0	0	0	0	0	0	0	1	0	0	0	0	0
IncFIB (Mar)	1*	4	99.77	439	439	1	0	JN420336	PlasmidFinder	0	0	0	0	0	0	1	1	1	0	0	0	0	0	0	0	1	0	0	0	0	0
IncFIB (pKPHS1)										0	0	0	0	1	1	0	0	0	0	0	0	0	0	0	0	0	0	0	0	0	0
IncFIB (pKPHS1)	1*	2	97.32	560	560	15	0	CP003223	PlasmidFinder	0	0	0	0	1	1	0	0	0	0	0	0	0	0	0	0	0	0	0	0	0	0
IncFII (pKP91)										0	0	0	0	1	1	0	0	0	0	0	0	0	1	0	1	1	1	1	1	1	1
IncFII (pKP91)	1**	8	94.87	230	156	8	0	CP000966	PlasmidFinder	0	0	0	0	0	0	0	0	0	0	0	0	0	1	0	1	1	1	1	1	1	1
IncFII (pKP91)	1**	2	84.82	230	224	31	2	CP000966	PlasmidFinder	0	0	0	0	1	1	0	0	0	0	0	0	0	0	0	0	0	0	0	0	0	0
IncFIB (K)										1	1	1	0	1	1	0	0	0	1	1	1	1	1	0	1	1	1	1	1	1	1
IncFII (K)	1	2	100	148	148	0	0	CP000648	PlasmidFinder	0	0	0	0	1	1	0	0	0	0	0	0	0	0	0	0	0	0	0	0	0	0
IncFII (K)	1*	4	99.32	148	148	1	0	CP000648	PlasmidFinder	0	0	0	0	0	0	0	0	0	1	1	1	1	0	0	0	0	0	0	0	0	0
IncFII (K)	1*	3	97.97	148	148	3	0	CP000648	PlasmidFinder	1	1	1	0	0	0	0	0	0	0	0	0	0	0	0	0	0	0	0	0	0	0
IncFII (K)	1*	8	95.95	148	148	6	0	CP000648	PlasmidFinder	0	0	0	0	0	0	0	0	0	0	0	0	0	1	0	1	1	1	1	1	1	1
IncHI2										0	0	0	0	0	0	0	0	0	0	0	0	0	0	0	0	0	1	0	0	0	0
IncHI2	1	1	100	327	327	0	0	BX664015	PlasmidFinder	0	0	0	0	0	0	0	0	0	0	0	0	0	0	0	0	0	1	0	0	0	0
IncHI2A										0	0	0	0	0	0	0	0	0	0	0	0	0	0	0	0	0	1	0	0	0	0
IncHI2A	1	1	100	630	630	0	0	BX664015	PlasmidFinder	0	0	0	0	0	0	0	0	0	0	0	0	0	0	0	0	0	1	0	0	0	0
IncN										0	0	0	0	1	1	0	0	0	0	0	0	0	0	0	0	0	0	0	0	0	0
IncN	1*	2	99.42	514	514	3	0	AY046277	PlasmidFinder	0	0	0	0	1	1	0	0	0	0	0	0	0	0	0	0	0	0	0	0	0	0
IncR										1	1	1	1	0	0	0	0	0	1	1	1	1	0	0	0	0	0	0	0	0	0
IncR	1	8	100	251	251	0	0	DQ449578	PlasmidFinder	1	1	1	1	0	0	0	0	0	1	1	1	1	0	0	0	0	0	0	0	0	0
IncX4										0	0	0	1	0	0	0	0	0	0	0	0	0	0	0	0	0	0	0	0	0	0
IncX4	1	1	100	374	374	0	0	CP002895	PlasmidFinder	0	0	0	1	0	0	0	0	0	0	0	0	0	0	0	0	0	0	0	0	0	0

## Sheet: Table S6
Table S6 – Primer sequences and PCR amplification conditions used in this study.
Target gene	Primer name	Sequence	Annealing temperature (°C)	Amplicon size (bp)	References
blaCTX-M	blaCTX-M (fw)	CRATGTGCAGYACCAGTAA	53	540	Weill et al., 2004
	blaCTX-M (rev)	CGCRATATCRTTGGTGGTG
blaOXA-A	blaOXA-A (fw)	ACACAATACATATCAACTTCGC	53	814	Henriques et al., 2006
	blaOXA-A (rev)	AGTGTGTTTAGAATGGTGATC
blaSHV	blaSHV (fw)	TCGGGCCGCGTAGGCATGAT	62	626	DiPersio et al., 2005
	blaSHV (rev)	AGCAGGGCGACAATCCCGCG
blaTEM	blaTEM (fw)	ATAAAATTCTTGAAGACGAAA	45	1080	DiPersio et al., 2005
	blaTEM (rev)	GACAGTTACCAATGCTTAATCA
blaKPC	blaKPC (fw)	TGTCACTGTATCGCCGTCTAG	52	880	Gootz et al., 2009
	blaKPC (rev)	TTACTGCCCGTTGACGCCCAATCC
blaVIM	q_blaVIM (fw)	GTACGCATCACCGTCGACAC	48	178	Bisiklis et al., 2007
	q_blaVIMspec (rev)	AGACGGGACGTACACAACTAAG
blaIMP	q_blaIMP (fw)	GAATAGRRTGGCTTAAYTCTC	46	188	Mendes et al., 2007
	q_blaIMP (rev)	CCAAACYACTASGTTATC
mcr	MCR2 (fw)	TGGTACAGCCCCTTTATT	55	1617	Xavier at al., 2016
	MCR2 (rev)	GCTTGAGATTGGGTTATGA
